# Supplementary material for: Differential functional roles of fibroblasts and pericytes in the formation of tissue-engineered microvascular networks in vitro
Source: NPJ Regen Med. 2020 Jan 6;5:1. doi: 10.1038/s41536-019-0086-3 (PMC6944695; doi:10.1038/s41536-019-0086-3)
Supplement: Supplementary file 2 — Supplementary Data 1 [file 41536_2019_86_MOESM2_ESM.csv]

GeneVer	GeneID	GeneType	GeneName	FB_1	FB_2	FB_3	PC_1	PC_2	PC_3
ENSG00000242268.2	ENSG00000242268	lincRNA	LINC02082	0	0	11.249281	0	0	0
ENSG00000188026.12	ENSG00000188026	protein_coding	RILPL1	740.4678579	1011.640476	1023.684571	1106.336395	1093.108493	1187.752981
ENSG00000270112.3	ENSG00000270112	processed_transcript	AC090241.2	0	0	0	0	0	0
ENSG00000280143.1	ENSG00000280143	TEC	AP000892.3	3040.79555	3435.095666	4439.247516	8207.890964	8260.08449	8589.809993
ENSG00000269416.5	ENSG00000269416	lincRNA	LINC01224	17.73575707	11.20487869	0	0	0	0
ENSG00000263642.1	ENSG00000263642	miRNA	MIR4802	0	0	0	0	0	0
ENSG00000078237.6	ENSG00000078237	protein_coding	TIGAR	1178.541058	1085.272536	1207.891548	1656.129329	1825.757032	1784.482687
ENSG00000158486.13	ENSG00000158486	protein_coding	DNAH3	0	0	0	0	0	0
ENSG00000283967.1	ENSG00000283967	protein_coding	AC233724.18	0	0	0	0	0	0
ENSG00000198242.13	ENSG00000198242	protein_coding	RPL23A	18457.60239	21364.50226	20999.59531	15134.68188	13900.77452	13681.5774
ENSG00000231981.3	ENSG00000231981	processed_pseudogene	RPL7L1P12	0	0	0	0	0	0
ENSG00000134108.12	ENSG00000134108	protein_coding	ARL8B	955.9573063	542.6362679	4634.703773	1055.332412	1432.456909	1248.89332
ENSG00000263089.1	ENSG00000263089	antisense_RNA	AC007114.2	0	0	0	0	0	0
ENSG00000276644.4	ENSG00000276644	protein_coding	DACH1	11.5282421	0	9.843120878	56.25439297	25.80299017	26.08654454
ENSG00000240423.1	ENSG00000240423	lincRNA	LINC00636	0	0	0	0	0	0
ENSG00000271616.1	ENSG00000271616	processed_pseudogene	AC055876.5	0	0	0	0	0	0
ENSG00000234881.1	ENSG00000234881	processed_pseudogene	PIGFP2	0	0	0	0	0	0
ENSG00000236040.1	ENSG00000236040	unprocessed_pseudogene	CHIAP1	0	0	0	0	0	0
ENSG00000231105.1	ENSG00000231105	antisense_RNA	AL031728.1	0	0	0	0	0	0
ENSG00000226746.2	ENSG00000226746	antisense_RNA	SMCR5	0	0	0	0	0	0
ENSG00000094963.13	ENSG00000094963	protein_coding	FMO2	99.32023962	379.3651784	464.0328414	12.75099574	20.32962862	26.08654454
ENSG00000167578.17	ENSG00000167578	protein_coding	RAB4B	358.2622929	355.3547241	414.817237	489.7882481	380.7895822	451.6233023
ENSG00000251334.2	ENSG00000251334	processed_pseudogene	AC020593.1	0	0	0	0	0	0
ENSG00000231112.1	ENSG00000231112	processed_pseudogene	MTHFD2P3	0	0	0	0.750058573	0	0
ENSG00000271100.1	ENSG00000271100	processed_pseudogene	AP000753.3	0	0	0	0	0	0
ENSG00000264981.1	ENSG00000264981	unprocessed_pseudogene	AC015818.5	0	0	0	0	0	0
ENSG00000275265.1	ENSG00000275265	lincRNA	AC127002.1	0	0	0	0	0	0
ENSG00000197557.6	ENSG00000197557	protein_coding	TTC30A	371.5641107	289.7261489	367.0077927	428.2834451	458.9804615	399.4502132
ENSG00000233540.1	ENSG00000233540	sense_intronic	DNM3-IT1	0	0	0	0	0	0
ENSG00000102174.8	ENSG00000102174	protein_coding	PHEX	12.41502995	16.00696955	4.218480376	23.25181576	16.42008465	31.79297615
ENSG00000258501.1	ENSG00000258501	processed_pseudogene	EIF3LP1	0.886787854	0	0	0	0	0
ENSG00000166391.14	ENSG00000166391	protein_coding	MOGAT2	0	0	0	0	0	0
ENSG00000232001.1	ENSG00000232001	lincRNA	AC108868.2	0	0	0	0	0	0
ENSG00000278616.1	ENSG00000278616	processed_pseudogene	BEND3P3	0	0	0	0	0	0
ENSG00000225275.4	ENSG00000225275	unprocessed_pseudogene	NUP210P2	0	0	0	0	0	0
ENSG00000070087.13	ENSG00000070087	protein_coding	PFN2	1493.350746	1559.078835	2705.452081	1624.626869	4270.003919	4524.385068
ENSG00000261765.1	ENSG00000261765	sense_intronic	AC009127.2	3.547151415	0	0	2.250175719	1.563817586	3.260818067
ENSG00000279700.1	ENSG00000279700	TEC	AC131212.2	6.207514976	8.003484777	14.06160125	3.000234292	4.691452758	7.336840651
ENSG00000280038.1	ENSG00000280038	TEC	DNM1P41	0	3.201393911	0	2.250175719	1.563817586	0
ENSG00000153561.12	ENSG00000153561	protein_coding	RMND5A	767.0714935	853.1714772	922.4410422	2046.159787	2263.625956	2166.813605
ENSG00000251538.5	ENSG00000251538	lincRNA	LINC02201	0	0	0	0	0	0
ENSG00000269148.1	ENSG00000269148	antisense_RNA	AC092301.1	0	0	0	0	0	0
ENSG00000274458.1	ENSG00000274458	snoRNA	SNORA40	0	0	0	0	0	0
ENSG00000235411.1	ENSG00000235411	processed_pseudogene	AC007041.1	7.981090684	6.402787822	4.218480376	12.00093717	12.51054069	6.521636134
ENSG00000179262.9	ENSG00000179262	protein_coding	RAD23A	3568.434323	4115.391872	4152.39085	2532.197742	1984.484517	2311.920009
ENSG00000251044.2	ENSG00000251044	lincRNA	AC024579.1	0	0	0	0	0	0
ENSG00000104833.11	ENSG00000104833	protein_coding	TUBB4A	0	0	0	3.750292865	5.473361551	0
ENSG00000166368.2	ENSG00000166368	protein_coding	OR2D2	0	0	0	0	0	0
ENSG00000273639.5	ENSG00000273639	processed_transcript	AL512310.12	0	0	0	0	0	0
ENSG00000206072.12	ENSG00000206072	protein_coding	SERPINB11	0	0	0	0	0	0
ENSG00000006695.10	ENSG00000006695	protein_coding	COX10	609.2232555	883.5847194	884.4747189	657.0513099	573.1391453	569.0127527
ENSG00000258630.1	ENSG00000258630	lincRNA	LINC02292	0	0	0	0	0	0
ENSG00000277903.1	ENSG00000277903	snRNA	U2	0	0	0	0	0	0
ENSG00000226753.1	ENSG00000226753	processed_pseudogene	AL451105.1	0	1.600696955	0	0	0	0
ENSG00000254645.1	ENSG00000254645	lincRNA	AC087379.1	0	0	0	0	0	0
ENSG00000214062.5	ENSG00000214062	processed_pseudogene	RPL7P17	1.773575707	0	0	0	0	0
ENSG00000095587.8	ENSG00000095587	protein_coding	TLL2	0	0	0	9.750761448	0	4.076022584
ENSG00000167700.8	ENSG00000167700	protein_coding	MFSD3	108.1881182	41.61812084	63.27720564	247.5193291	182.9666576	249.4525821
ENSG00000274219.1	ENSG00000274219	unprocessed_pseudogene	AC025588.4	0	0	0	0	0	0
ENSG00000269113.3	ENSG00000269113	protein_coding	TRABD2B	0	0	7.030800627	18.75146432	17.98390224	23.64093099
ENSG00000064601.16	ENSG00000064601	protein_coding	CTSA	5596.518145	6622.083305	6361.468407	7401.577998	6814.335132	7418.361102
ENSG00000187475.5	ENSG00000187475	protein_coding	HIST1H1T	0	0	0	0	0	0
ENSG00000008517.16	ENSG00000008517	protein_coding	IL32	23.0564842	24.01045433	36.56016326	228.7678647	225.1897324	215.2139924
ENSG00000172137.18	ENSG00000172137	protein_coding	CALB2	158.7350258	51.22230257	53.43408476	93.75732162	84.44614965	84.78126974
ENSG00000229637.3	ENSG00000229637	protein_coding	PRAC2	0	0	0	0	0	0
ENSG00000266644.1	ENSG00000266644	antisense_RNA	AC103810.5	0	0	0	0	0	0
ENSG00000236893.1	ENSG00000236893	processed_pseudogene	ASS1P7	0	0	0	0.750058573	0	0
ENSG00000101292.7	ENSG00000101292	protein_coding	PROKR2	0	0	0	0	0	0
ENSG00000070081.15	ENSG00000070081	protein_coding	NUCB2	4706.18314	10415.73509	8577.576765	5102.648472	6231.031172	5397.469105
ENSG00000166634.6	ENSG00000166634	protein_coding	SERPINB12	0	0	0	0	0	0
ENSG00000275479.1	ENSG00000275479	lincRNA	AC087741.2	0.886787854	3.201393911	0	1.500117146	1.563817586	3.260818067
ENSG00000112309.10	ENSG00000112309	protein_coding	B3GAT2	0	8.003484777	7.030800627	3.000234292	0	0
ENSG00000199812.1	ENSG00000199812	snRNA	RNU6-428P	0	0	0	0	0	0
ENSG00000261789.1	ENSG00000261789	antisense_RNA	AC023830.2	0	0	0	0	0	0
ENSG00000254092.1	ENSG00000254092	lincRNA	AC015468.3	0	0	0	0	0	0
ENSG00000158480.10	ENSG00000158480	protein_coding	SPATA2	487.7333195	555.4418435	604.6488539	462.7861395	448.0337384	501.3507778
ENSG00000197421.9	ENSG00000197421	transcribed_unprocessed_pseudogene	GGT3P	0	0	0	0	0	0
ENSG00000280171.1	ENSG00000280171	unprocessed_pseudogene	AC010329.5	0	0	0	0	0	0
ENSG00000260900.1	ENSG00000260900	processed_pseudogene	AC145350.3	0	0	0	0	0	0
ENSG00000203909.3	ENSG00000203909	protein_coding	DPPA5	0	0	0	0	0	0
ENSG00000196167.9	ENSG00000196167	antisense_RNA	COLCA1	0	0	0	0	0	0
ENSG00000264438.2	ENSG00000264438	misc_RNA	RN7SL560P	0	0	0	0	0	0
ENSG00000200288.1	ENSG00000200288	snoRNA	SNORA18	0	0	0	0	0	0
ENSG00000207000.1	ENSG00000207000	snRNA	RNU6-820P	0	0	0	0	0	0
ENSG00000270542.1	ENSG00000270542	processed_pseudogene	AL356218.2	0	0	0	0	0	0
ENSG00000118972.1	ENSG00000118972	protein_coding	FGF23	0	0	0	0	0	0
ENSG00000264104.1	ENSG00000264104	processed_pseudogene	AC114689.1	0	0	0	0	0	0
ENSG00000179833.4	ENSG00000179833	protein_coding	SERTAD2	4688.447383	5991.408704	7074.391591	1662.129798	1826.538941	1752.689711
ENSG00000165312.6	ENSG00000165312	protein_coding	OTUD1	203.9612064	185.6808468	217.9548194	416.282508	420.6669307	405.1566448
ENSG00000159618.15	ENSG00000159618	protein_coding	ADGRG5	0	0	0	0	0	0
ENSG00000064225.12	ENSG00000064225	protein_coding	ST3GAL6	42.56581698	17.60766651	61.87104552	123.009606	119.6320453	98.63974653
ENSG00000227535.2	ENSG00000227535	sense_overlapping	AL357315.1	0	0	0	0	0	0
ENSG00000252628.2	ENSG00000252628	snRNA	RNU6-453P	0	0	0	0	0	0
ENSG00000134709.10	ENSG00000134709	protein_coding	HOOK1	0	0	0	0	0	0
ENSG00000057294.14	ENSG00000057294	protein_coding	PKP2	4.433939269	17.60766651	15.46776138	4.500351438	9.382905517	9.782454201
ENSG00000213988.10	ENSG00000213988	protein_coding	ZNF90	156.0746623	208.0906042	150.4591334	32.25251864	19.54771983	16.30409033
ENSG00000171861.10	ENSG00000171861	protein_coding	MRM3	432.7524726	177.6773621	279.8258649	285.7723163	283.0509831	238.8549234
ENSG00000278923.2	ENSG00000278923	lincRNA	AP005242.3	0	0	0	0	0	0
ENSG00000167768.4	ENSG00000167768	protein_coding	KRT1	0	0	0	0	0	0
ENSG00000280159.1	ENSG00000280159	TEC	AC016583.1	0	8.003484777	0	0	0	0
ENSG00000235240.1	ENSG00000235240	unprocessed_pseudogene	AC026185.1	0	0	0	0	0	0
ENSG00000273406.1	ENSG00000273406	lincRNA	AC245008.1	0	0	0	0	0	0
ENSG00000199903.1	ENSG00000199903	snRNA	RNU6-1273P	0	0	0	0	0	0
ENSG00000200058.1	ENSG00000200058	rRNA	RNA5SP218	0	0	0	0	0	0
ENSG00000177981.10	ENSG00000177981	protein_coding	ASB8	1065.032212	1219.73108	998.373689	1147.589617	1323.771587	1077.700371
ENSG00000275358.1	ENSG00000275358	lincRNA	AL080312.2	0	0	0	0	0	0
ENSG00000279936.1	ENSG00000279936	TEC	AC008806.1	0	0	0	0	0	0
ENSG00000269349.1	ENSG00000269349	antisense_RNA	AC022150.3	0	0	0	0	0	0
ENSG00000200291.1	ENSG00000200291	misc_RNA	Y_RNA	0	0	0	0	0	0
ENSG00000233614.6	ENSG00000233614	transcribed_unprocessed_pseudogene	DDX11L10	0	0	0	0	0	0
ENSG00000259659.1	ENSG00000259659	sense_intronic	AC009996.1	7.981090684	8.003484777	11.249281	6.000468583	7.819087931	7.336840651
ENSG00000278933.1	ENSG00000278933	TEC	AC022743.1	0	0	0	0	0	0
ENSG00000202175.1	ENSG00000202175	rRNA	RNA5SP128	0	0	0	0	0	0
ENSG00000120662.15	ENSG00000120662	protein_coding	MTRF1	277.5645982	296.1289368	347.321551	315.7746592	412.8478427	344.0163061
ENSG00000215274.5	ENSG00000215274	protein_coding	GAGE10	0	0	0	0	0	0
ENSG00000235523.1	ENSG00000235523	lincRNA	AL135924.2	0	0	0	0	0	0
ENSG00000249848.1	ENSG00000249848	processed_pseudogene	AC112673.1	0	0	0	0	0	0
ENSG00000277826.1	ENSG00000277826	misc_RNA	uc_338	0	0	0	0	0	0
ENSG00000232968.1	ENSG00000232968	processed_pseudogene	EIF4EP4	0	0	0	0	0	0
ENSG00000239877.2	ENSG00000239877	antisense_RNA	IGSF11-AS1	0	0	0	0	0	0
ENSG00000201398.1	ENSG00000201398	snoRNA	U8	0	0	0	0	0	0
ENSG00000272905.1	ENSG00000272905	lincRNA	AC018648.1	6.207514976	8.003484777	4.218480376	5.25041001	2.345726379	0
ENSG00000259952.1	ENSG00000259952	antisense_RNA	AC009133.2	23.0564842	27.21184824	21.09240188	3.000234292	6.255270345	0
ENSG00000236972.2	ENSG00000236972	processed_pseudogene	FABP5P1	0	0	0	0	0	0
ENSG00000260812.1	ENSG00000260812	processed_pseudogene	RARRES2P7	0	0	0	0	0	0
ENSG00000225630.1	ENSG00000225630	unprocessed_pseudogene	MTND2P28	308.6021731	126941.6714	606.055014	159.762476	164.9827553	136.9543588
ENSG00000230231.1	ENSG00000230231	unprocessed_pseudogene	FMO7P	0	0	0	0	0	0
ENSG00000164283.12	ENSG00000164283	protein_coding	ESM1	773.2790085	1909.631468	1071.494016	15.75123003	15.63817586	20.38011292
ENSG00000227489.1	ENSG00000227489	lincRNA	AC006458.1	0	0	0	0	0	0
ENSG00000254555.1	ENSG00000254555	processed_pseudogene	AP003730.1	0	0	0	0	0	0
ENSG00000013392.7	ENSG00000013392	protein_coding	RWDD2A	344.9604751	348.9519363	385.2878743	604.5472098	634.1280312	577.9800024
ENSG00000226688.6	ENSG00000226688	antisense_RNA	ENTPD1-AS1	195.0933278	192.0836347	246.0780219	162.7627103	157.1636674	153.2584491
ENSG00000250929.2	ENSG00000250929	antisense_RNA	LINC01181	0	0	0	0	0	0
ENSG00000204581.2	ENSG00000204581	antisense_RNA	ACOXL-AS1	0	0	0	0	0	0
ENSG00000244265.1	ENSG00000244265	antisense_RNA	SIAH2-AS1	0	0	0	0	0.781908793	0
ENSG00000271771.1	ENSG00000271771	lincRNA	AC139792.1	0	0	0	0	0	0
ENSG00000235004.1	ENSG00000235004	unprocessed_pseudogene	USP9YP30	0	0	0	0	0	0
ENSG00000166913.12	ENSG00000166913	protein_coding	YWHAB	13707.07986	19967.09382	19998.4093	17031.58002	20242.05483	20032.83579
ENSG00000206260.3	ENSG00000206260	protein_coding	PRR23A	0	0	0	0	0	0
ENSG00000237786.1	ENSG00000237786	antisense_RNA	GFOD1-AS1	0	0	0	0	0	0
ENSG00000272911.1	ENSG00000272911	lincRNA	AC005696.3	2.660363561	0	0	0	5.473361551	3.260818067
ENSG00000164112.12	ENSG00000164112	protein_coding	TMEM155	412.356352	208.0906042	575.1194913	24.00187433	22.675355	29.3473626
ENSG00000283842.1	ENSG00000283842	miRNA	MIR4751	0.886787854	1.600696955	1.406160125	0.750058573	0.781908793	0.815204517
ENSG00000146700.8	ENSG00000146700	protein_coding	SSC4D	12.41502995	8.003484777	8.436960752	15.00117146	14.85626707	9.782454201
ENSG00000130204.12	ENSG00000130204	protein_coding	TOMM40	2187.705635	1405.411927	1534.120697	959.3249148	971.130721	892.6489458
ENSG00000283555.1	ENSG00000283555	snRNA	U2	0	0	0	0	0	0
ENSG00000199047.3	ENSG00000199047	miRNA	MIR378A	0	0	0	0	0	0
ENSG00000280387.1	ENSG00000280387	TEC	AL109806.1	3.547151415	0	0	0	3.127635172	2.44561355
ENSG00000189099.11	ENSG00000189099	protein_coding	PRSS48	0	0	0	0	0	0
ENSG00000232879.2	ENSG00000232879	processed_pseudogene	AL591806.2	0	0	0	0	0	0
ENSG00000265897.2	ENSG00000265897	processed_pseudogene	AC233263.1	0	0	0	0	0	0
ENSG00000111863.12	ENSG00000111863	protein_coding	ADTRP	50.54690766	48.02090866	29.52936263	15.00117146	14.85626707	12.22806775
ENSG00000240583.11	ENSG00000240583	protein_coding	AQP1	850.4295517	2308.20501	551.2147691	632.299377	512.1502595	540.4805946
ENSG00000109618.11	ENSG00000109618	protein_coding	SEPSECS	321.017203	300.9310276	317.7921883	444.7847337	469.1452758	480.9706649
ENSG00000214866.8	ENSG00000214866	protein_coding	DCDC2C	0	0	0	0	0	0
ENSG00000279345.1	ENSG00000279345	antisense_RNA	Z98885.3	0	0	0	0	0	0
ENSG00000259916.1	ENSG00000259916	protein_coding	AL845331.2	0	0	0	0	0	0
ENSG00000153015.15	ENSG00000153015	protein_coding	CWC27	1590.010622	3105.352094	2511.401984	1735.635538	2323.832933	1927.143478
ENSG00000202290.1	ENSG00000202290	rRNA	RNA5SP37	0	0	0	0	0	0
ENSG00000207559.1	ENSG00000207559	miRNA	MIR578	0	0	0	0	0	0
ENSG00000254578.1	ENSG00000254578	antisense_RNA	AC084125.1	0	0	0	0	0	0
ENSG00000240710.1	ENSG00000240710	antisense_RNA	AL512306.3	0	0	0	0	0	0
ENSG00000268889.1	ENSG00000268889	lincRNA	AC008750.7	0	0	0	0	0	0
ENSG00000268234.1	ENSG00000268234	processed_pseudogene	FKBP4P6	0	0	0	0	0	0
ENSG00000250210.5	ENSG00000250210	unprocessed_pseudogene	FO082796.1	0	0	0	0	0	0
ENSG00000254678.1	ENSG00000254678	processed_pseudogene	AP005018.1	0	0	0	1.500117146	0	0
ENSG00000257246.1	ENSG00000257246	processed_pseudogene	PHBP19	0	0	2.812320251	3.000234292	2.345726379	0
ENSG00000270469.1	ENSG00000270469	processed_pseudogene	AC006557.5	0	0	0	0	0	0
ENSG00000207698.1	ENSG00000207698	miRNA	MIR32	0	0	0	0.750058573	0	0
ENSG00000250885.1	ENSG00000250885	lincRNA	LINC02061	0	0	0	0	0	0
ENSG00000273797.1	ENSG00000273797	sense_intronic	AL133445.2	1.773575707	3.201393911	0	0	5.473361551	0
ENSG00000036448.9	ENSG00000036448	protein_coding	MYOM2	33.69793844	28.8125452	12.65544113	7.500585729	17.20199345	8.967249684
ENSG00000264583.1	ENSG00000264583	miRNA	MIR4487	0	0	0	0	0	0
ENSG00000164114.18	ENSG00000164114	protein_coding	MAP9	1477.388564	1615.103228	1736.607755	1705.633195	2173.706445	1771.439415
ENSG00000267552.6	ENSG00000267552	protein_coding	AC093227.3	0	0	0	1.500117146	0	3.260818067
ENSG00000224695.1	ENSG00000224695	processed_pseudogene	MTND6P7	0	0	0	0	0	0
ENSG00000106038.12	ENSG00000106038	protein_coding	EVX1	0	0	0	0	0	0
ENSG00000255189.1	ENSG00000255189	unprocessed_pseudogene	GLYATL1P1	0	0	0	0	0	0
ENSG00000268895.5	ENSG00000268895	antisense_RNA	A1BG-AS1	229.6780541	137.6599382	70.30800627	256.5200319	233.7907291	259.2350363
ENSG00000114861.18	ENSG00000114861	protein_coding	FOXP1	7665.394208	13679.55618	9473.300765	4355.590133	4797.010445	4703.730062
ENSG00000238478.1	ENSG00000238478	snRNA	RNU6-498P	0	0	0	0	0	0
ENSG00000224570.1	ENSG00000224570	processed_pseudogene	AC097063.1	0	0	0	0	0	0
ENSG00000179632.9	ENSG00000179632	protein_coding	MAF1	1668.047953	1123.689263	1352.726041	2414.438546	1914.894634	2309.474396
ENSG00000250407.1	ENSG00000250407	antisense_RNA	AC008728.1	0	0	0	0	0	0
ENSG00000257510.1	ENSG00000257510	lincRNA	LINC02402	0	0	0	0	0	0
ENSG00000243073.3	ENSG00000243073	protein_coding	PRAMEF4	0	0	0	0	0	0
ENSG00000138193.15	ENSG00000138193	protein_coding	PLCE1	338.7529601	569.8481161	386.6940345	16.5012886	10.16481431	22.01052195
ENSG00000240809.1	ENSG00000240809	processed_pseudogene	AC026877.1	4.433939269	0	0	6.750527156	6.255270345	5.706431617
ENSG00000152942.18	ENSG00000152942	protein_coding	RAD17	1587.350258	1627.908804	1662.081268	1811.391454	2118.972829	1777.961051
ENSG00000280004.1	ENSG00000280004	pseudogene	AC005086.3	0	0	0	0	0	0
ENSG00000224560.3	ENSG00000224560	processed_pseudogene	AC108043.1	0	0	0	0	0	0
ENSG00000158411.11	ENSG00000158411	protein_coding	MITD1	491.280471	646.68157	636.9905368	624.0487327	752.9781677	643.1963637
ENSG00000172667.10	ENSG00000172667	protein_coding	ZMAT3	5518.480814	6668.503516	4658.608495	10480.56844	11370.51767	10451.73711
ENSG00000226802.1	ENSG00000226802	processed_pseudogene	AL442647.2	0	0	0	0	0	0
ENSG00000227233.1	ENSG00000227233	processed_pseudogene	CICP17	0	0	0	0	0	0
ENSG00000118363.11	ENSG00000118363	protein_coding	SPCS2	1155.484573	1251.745019	1193.829946	1590.874233	1812.464582	1905.94816
ENSG00000273311.1	ENSG00000273311	sense_intronic	DGCR11	207.5083578	153.6669077	142.0221727	154.512066	152.4722146	144.2911995
ENSG00000204314.10	ENSG00000204314	protein_coding	PRRT1	152.5275108	284.9240581	310.7613877	292.5228434	286.1786183	354.6139648
ENSG00000135903.18	ENSG00000135903	protein_coding	PAX3	0	0	0	0	0	0
ENSG00000121644.18	ENSG00000121644	protein_coding	DESI2	4160.80861	3801.655269	3701.01345	4906.133126	5280.23008	5026.55105
ENSG00000284176.1	ENSG00000284176	miRNA	MIR5090	0.886787854	1.600696955	1.406160125	0.750058573	1.563817586	0.815204517
ENSG00000205362.11	ENSG00000205362	protein_coding	MT1A	39.01866556	65.62857517	49.21560439	0	0	4.076022584
ENSG00000138495.6	ENSG00000138495	protein_coding	COX17	708.5434951	1000.435597	634.1782165	397.5310437	387.0448526	339.9402835
ENSG00000204528.3	ENSG00000204528	sense_intronic	PSORS1C3	0	0	5.624640501	0	0	0
ENSG00000223407.1	ENSG00000223407	unprocessed_pseudogene	USP9YP18	0	0	0	0	0	0
ENSG00000253309.6	ENSG00000253309	protein_coding	SERPINE3	0	0	0	0	0	0
ENSG00000169992.9	ENSG00000169992	protein_coding	NLGN2	3354.718451	3691.207179	4082.082844	7677.599552	6213.829179	7751.77975
ENSG00000239344.1	ENSG00000239344	processed_pseudogene	AC090686.1	0.886787854	3.201393911	4.218480376	0	0.781908793	0
ENSG00000101323.4	ENSG00000101323	protein_coding	HAO1	0	0	0	0	0	0
ENSG00000272456.1	ENSG00000272456	lincRNA	AC087045.2	4.433939269	4.802090866	4.218480376	0	0	2.44561355
ENSG00000263711.5	ENSG00000263711	processed_transcript	AC079062.1	4.433939269	0	0	0	0	0
ENSG00000254988.1	ENSG00000254988	antisense_RNA	AP002498.1	0	0	0	0	0	0
ENSG00000127564.16	ENSG00000127564	protein_coding	PKMYT1	692.5813138	364.9589058	296.6997865	447.784968	239.2640907	322.0057841
ENSG00000277998.1	ENSG00000277998	unprocessed_pseudogene	AC107075.1	20.39612064	17.60766651	29.52936263	24.00187433	26.58489896	30.97777164
ENSG00000226086.5	ENSG00000226086	processed_pseudogene	EIF3LP3	3.547151415	1.600696955	0	1.500117146	2.345726379	0
ENSG00000235023.1	ENSG00000235023	antisense_RNA	AP001626.1	2.660363561	0	0	6.750527156	9.382905517	18.74970388
ENSG00000176973.7	ENSG00000176973	protein_coding	FAM89B	798.1090684	459.4000262	892.9116796	2561.450027	2052.510582	1331.228976
ENSG00000279115.2	ENSG00000279115	processed_pseudogene	AC006386.2	0	0	0	0	0	0.815204517
ENSG00000211682.2	ENSG00000211682	IG_J_gene	IGLJ6	0	0	0	0	0	0
ENSG00000231630.1	ENSG00000231630	lincRNA	AL592464.1	0	0	0	0	0	0
ENSG00000270997.1	ENSG00000270997	processed_pseudogene	AC073137.1	0	0	0	0	0	0
ENSG00000249514.1	ENSG00000249514	processed_pseudogene	TMEM251P1	0	0	0	0	0	0
ENSG00000159479.16	ENSG00000159479	protein_coding	MED8	1754.953163	1435.825169	1266.950273	1706.383253	1420.728277	1596.985648
ENSG00000112511.17	ENSG00000112511	protein_coding	PHF1	1112.031969	744.3240843	809.9482322	1479.865564	1438.712179	1625.517806
ENSG00000259221.5	ENSG00000259221	antisense_RNA	AC023905.1	0	0	0	0	0	0
ENSG00000202534.1	ENSG00000202534	snRNA	RNU6-1329P	0	0	0	0	0	0
ENSG00000231062.1	ENSG00000231062	antisense_RNA	AC103563.2	0	0	0	0	0	0
ENSG00000205693.3	ENSG00000205693	protein_coding	MANSC4	0	0	0	0	0	0
ENSG00000154511.11	ENSG00000154511	protein_coding	FAM69A	1720.368436	1642.315076	1213.516188	3334.010357	3749.252663	3251.035613
ENSG00000253946.1	ENSG00000253946	processed_pseudogene	AC008489.1	0	0	0	0	0	0
ENSG00000144504.15	ENSG00000144504	protein_coding	ANKMY1	212.8290849	212.8926951	212.3301789	158.2623589	208.7696477	191.5730614
ENSG00000142507.9	ENSG00000142507	protein_coding	PSMB6	1947.386127	936.4077189	1756.293997	1347.105197	1301.87814	1433.12954
ENSG00000157884.10	ENSG00000157884	protein_coding	CIB4	0	0	0	0	0	0
ENSG00000197019.4	ENSG00000197019	protein_coding	SERTAD1	819.3919768	304.1324215	334.6661098	647.3005484	560.6286046	665.2068857
ENSG00000164116.16	ENSG00000164116	protein_coding	GUCY1A3	13.30181781	8.003484777	46.40328414	11.25087859	11.7286319	2.44561355
ENSG00000273305.1	ENSG00000273305	lincRNA	AC009237.15	21.28290849	11.20487869	1.406160125	8.250644302	13.29244948	10.59765872
ENSG00000138669.9	ENSG00000138669	protein_coding	PRKG2	555.1291964	422.5839962	2037.526022	0	7.037179138	6.521636134
ENSG00000250927.1	ENSG00000250927	processed_pseudogene	MESTP3	2.660363561	0	0	2.250175719	0	0
ENSG00000174013.7	ENSG00000174013	protein_coding	FBXO45	1241.502995	1267.751989	1265.544113	945.8238605	1172.081281	849.4431064
ENSG00000235110.5	ENSG00000235110	processed_pseudogene	AC107421.1	0	0	0	0	0	0
ENSG00000277670.1	ENSG00000277670	unprocessed_pseudogene	AC098657.3	0	0	0	0	0	0
ENSG00000196704.11	ENSG00000196704	protein_coding	AMZ2	1590.89741	2226.569465	2166.892753	1386.858301	1378.505202	1297.805591
ENSG00000251332.1	ENSG00000251332	processed_pseudogene	AC021106.2	0	0	0	0	0	0
ENSG00000259235.1	ENSG00000259235	lincRNA	AC066612.1	0	0	0	0	0	0
ENSG00000258507.1	ENSG00000258507	sense_intronic	AC116612.1	0	0	0	0	0	0
ENSG00000238198.1	ENSG00000238198	lincRNA	AL357055.3	4.433939269	0	0	0	11.7286319	8.152045167
ENSG00000178821.12	ENSG00000178821	protein_coding	TMEM52	4.433939269	11.20487869	9.843120878	6.750527156	0	8.967249684
ENSG00000244019.1	ENSG00000244019	processed_pseudogene	AC010234.1	0	0	2.812320251	0	0	0.815204517
ENSG00000222054.1	ENSG00000222054	rRNA	RNA5SP177	0	0	0	0	0	0
ENSG00000225510.2	ENSG00000225510	transcribed_processed_pseudogene	PCDH8P1	0	0	0	0	0	0
ENSG00000227987.1	ENSG00000227987	sense_intronic	AC092675.2	0	0	0	0	0	0
ENSG00000232301.1	ENSG00000232301	antisense_RNA	LNCPRESS1	0	0	0	0	0	0
ENSG00000278896.1	ENSG00000278896	TEC	AC025031.5	0	8.003484777	0	0	0	1.630409033
ENSG00000227851.1	ENSG00000227851	lincRNA	AC021035.1	0	0	0	0	0	0
ENSG00000225715.1	ENSG00000225715	processed_pseudogene	AL512504.1	0	0	0	0	0	0
ENSG00000176928.5	ENSG00000176928	protein_coding	GCNT4	158.7350258	265.7156946	167.3330549	1075.583994	1221.341535	1182.046549
ENSG00000034239.10	ENSG00000034239	protein_coding	EFCAB1	6.207514976	0	0	9.750761448	16.42008465	18.74970388
ENSG00000233714.1	ENSG00000233714	lincRNA	AC012506.3	0	0	0	0	0	0
ENSG00000129455.15	ENSG00000129455	protein_coding	KLK8	0	0	0	0	0	0
ENSG00000240250.3	ENSG00000240250	misc_RNA	RN7SL541P	0	0	0	0	0	0
ENSG00000277889.1	ENSG00000277889	miRNA	MIR8081	0	0	0	0	0	0
ENSG00000216902.3	ENSG00000216902	processed_pseudogene	AL122016.1	0	0	0	0	0	0
ENSG00000254672.1	ENSG00000254672	processed_pseudogene	AL136146.1	0	0	0	0	0	0
ENSG00000213471.10	ENSG00000213471	protein_coding	TTLL13P	0	0	0	2.250175719	0	0
ENSG00000143033.17	ENSG00000143033	protein_coding	MTF2	485.072956	662.6885395	629.9597362	1091.335224	1032.901516	1093.189257
ENSG00000257941.1	ENSG00000257941	processed_pseudogene	AC011611.5	0	0	0	0	0	0
ENSG00000259956.1	ENSG00000259956	protein_coding	RBM15B	4143.072853	3527.93609	3851.472583	5416.172955	4764.170276	5045.300754
ENSG00000177133.10	ENSG00000177133	antisense_RNA	LINC00982	11.5282421	4.802090866	7.030800627	8.250644302	4.691452758	9.782454201
ENSG00000251249.1	ENSG00000251249	processed_transcript	AC097375.3	0	0	0	0	0	0
ENSG00000267083.1	ENSG00000267083	processed_pseudogene	KRT18P61	0	0	0	0	0	0
ENSG00000259847.1	ENSG00000259847	lincRNA	LINC02126	0	0	1.406160125	0	0	0
ENSG00000265243.1	ENSG00000265243	IG_C_pseudogene	IGLJCOR18	0	0	0	0	0	0
ENSG00000226668.5	ENSG00000226668	transcribed_unprocessed_pseudogene	AL136981.1	0	0	0	0	0	0
ENSG00000213599.10	ENSG00000213599	processed_transcript	SLX1A-SULT1A3	15.07539351	12.80557564	15.46776138	17.25134718	26.58489896	8.967249684
ENSG00000268140.1	ENSG00000268140	processed_pseudogene	PCGF7P	0	1.600696955	4.218480376	2.250175719	1.563817586	2.44561355
ENSG00000278987.1	ENSG00000278987	TEC	AL031009.1	18.62254493	8.003484777	23.90472213	8.250644302	6.255270345	6.521636134
ENSG00000250006.2	ENSG00000250006	processed_pseudogene	AC008638.2	0	0	0	0	0	0
ENSG00000236313.1	ENSG00000236313	processed_pseudogene	VN1R53P	0	0	0	0	0	0
ENSG00000250349.3	ENSG00000250349	protein_coding	AF241726.2	0	0	0	0	0	0
ENSG00000225352.1	ENSG00000225352	processed_pseudogene	RPL31P53	0	0	0	0	0	0
ENSG00000273085.1	ENSG00000273085	polymorphic_pseudogene	AC113331.2	0	0	0	0	0	0
ENSG00000267601.1	ENSG00000267601	antisense_RNA	AC022966.2	38.13187771	144.062726	54.84024489	14.25111289	14.07435828	13.85847678
ENSG00000245667.2	ENSG00000245667	antisense_RNA	AC006064.1	0	0	0	0	0	0
ENSG00000203818.7	ENSG00000203818	protein_coding	HIST2H3PS2	1.773575707	1.600696955	1.406160125	2.250175719	2.345726379	3.260818067
ENSG00000202050.1	ENSG00000202050	snRNA	RNU6-391P	0	0	0	0	0	0
ENSG00000284718.1	ENSG00000284718	protein_coding	AC093762.2	0	0	0	0	0	0
ENSG00000196296.13	ENSG00000196296	protein_coding	ATP2A1	25.71684776	35.21533302	33.74784301	55.5043344	50.82407155	56.24911165
ENSG00000283392.1	ENSG00000283392	lincRNA	AC090952.2	0	0	0	0	0	0
ENSG00000230481.2	ENSG00000230481	IG_V_pseudogene	IGKV1OR22-5	0	0	0	0	0	0
ENSG00000284605.1	ENSG00000284605	transcribed_unprocessed_pseudogene	AC127526.5	0	0	0	0	0	0
ENSG00000231952.3	ENSG00000231952	unprocessed_pseudogene	DPY19L1P2	14.18860566	40.01742389	28.12320251	0	12.51054069	7.336840651
ENSG00000279123.1	ENSG00000279123	TEC	AC027281.2	0	0	0	0.750058573	0	0
ENSG00000109805.9	ENSG00000109805	protein_coding	NCAPG	5196.576823	6522.840093	4941.246681	1640.378099	1763.986237	1504.052333
ENSG00000235653.1	ENSG00000235653	processed_pseudogene	AC007253.1	0.886787854	0	1.406160125	2.250175719	0	0
ENSG00000211978.2	ENSG00000211978	IG_V_pseudogene	IGHV5-78	0	0	0	0	0	0
ENSG00000240489.1	ENSG00000240489	processed_pseudogene	SETP14	6.207514976	12.80557564	2.812320251	6.000468583	6.255270345	4.076022584
ENSG00000262519.1	ENSG00000262519	processed_pseudogene	TXNP4	0	1.600696955	2.812320251	0	0.781908793	0.815204517
ENSG00000196748.9	ENSG00000196748	protein_coding	CLPSL2	0	0	0	0	0	0
ENSG00000225269.2	ENSG00000225269	lincRNA	LINC00705	0	0	0	0	0	0
ENSG00000163975.11	ENSG00000163975	protein_coding	MELTF	55.86763478	70.43066604	64.68336577	280.5219063	228.3173676	264.9414679
ENSG00000239893.1	ENSG00000239893	processed_pseudogene	ZNF736P9Y	0	0	0	0	0	0
ENSG00000270720.1	ENSG00000270720	lincRNA	AC104785.1	13.30181781	8.003484777	0	3.000234292	4.691452758	2.44561355
ENSG00000127329.15	ENSG00000127329	protein_coding	PTPRB	21.28290849	25.61115129	191.237777	123.009606	123.5415893	97.00933749
ENSG00000262358.1	ENSG00000262358	antisense_RNA	AC116914.1	0.886787854	0	0	0	0	1.630409033
ENSG00000250594.2	ENSG00000250594	processed_pseudogene	AC108145.1	0	0	0	0	0	0
ENSG00000271148.1	ENSG00000271148	lincRNA	AC023762.1	0	0	0	0	0	0
ENSG00000143183.16	ENSG00000143183	protein_coding	TMCO1	3769.735166	4696.444867	3956.934593	4077.318402	4804.047625	3960.263542
ENSG00000229941.5	ENSG00000229941	antisense_RNA	AC012499.1	0	0	0	0	0	0
ENSG00000251339.5	ENSG00000251339	lincRNA	AC017091.1	0	0	0	0	0	0
ENSG00000108774.14	ENSG00000108774	protein_coding	RAB5C	2686.967197	2706.778552	2885.440577	2517.946629	2170.57881	2683.653269
ENSG00000125522.3	ENSG00000125522	protein_coding	NPBWR2	0	0	0	0	0	0
ENSG00000183696.13	ENSG00000183696	protein_coding	UPP1	475.3182896	291.3268459	437.315799	1066.583291	1011.008069	1054.874645
ENSG00000235944.8	ENSG00000235944	transcribed_unprocessed_pseudogene	ZNF815P	31.03757488	0	4.218480376	63.00492013	60.98888586	64.40115682
ENSG00000228318.3	ENSG00000228318	antisense_RNA	AP001610.1	0	0	0	0	0	0
ENSG00000279859.2	ENSG00000279859	TEC	AC093323.2	0	0	4.218480376	0	0	0
ENSG00000269680.1	ENSG00000269680	antisense_RNA	AC008760.1	0	0	0	0	0	0
ENSG00000222129.1	ENSG00000222129	rRNA	RNA5SP36	0	0	0	0	0	0
ENSG00000277022.1	ENSG00000277022	lincRNA	AL031663.3	0	0	0	0	0	0
ENSG00000231302.1	ENSG00000231302	processed_pseudogene	RPL36P2	0	0	0	0	0	0
ENSG00000268442.1	ENSG00000268442	processed_pseudogene	AC073534.1	0	0	0	0	0	0
ENSG00000244031.3	ENSG00000244031	processed_pseudogene	RPS3AP17	0	0	0	0	0	0
ENSG00000268957.1	ENSG00000268957	unprocessed_pseudogene	AC020914.4	0	0	0	0	0	0
ENSG00000231392.1	ENSG00000231392	unprocessed_pseudogene	AC244157.1	0	0	0	0	0	0
ENSG00000227879.2	ENSG00000227879	unprocessed_pseudogene	PSPC1P1	0	0	0	0	0	0
ENSG00000272512.1	ENSG00000272512	lincRNA	AL645608.8	4.433939269	0	0	15.75123003	6.255270345	11.41286323
ENSG00000248203.1	ENSG00000248203	antisense_RNA	AC011362.1	0	0	0	0	0	0
ENSG00000254312.1	ENSG00000254312	processed_pseudogene	MRPL57P7	0	0	0	0	0	0
ENSG00000117139.16	ENSG00000117139	protein_coding	KDM5B	5365.953303	4262.655992	4390.031911	8738.932433	9024.79129	9466.970053
ENSG00000001460.17	ENSG00000001460	protein_coding	STPG1	806.090159	947.6125976	835.2591145	267.020852	238.4821819	292.6584215
ENSG00000227583.1	ENSG00000227583	processed_pseudogene	RPS3AP37	1.773575707	3.201393911	0	4.500351438	0.781908793	0
ENSG00000268434.5	ENSG00000268434	protein_coding	AC011530.1	0	0	0	10.50082002	0	0
ENSG00000244025.4	ENSG00000244025	protein_coding	KRTAP19-3	0	0	0	0	0	0
ENSG00000108312.14	ENSG00000108312	protein_coding	UBTF	4537.693448	5557.619829	5204.198624	5636.690176	5290.394894	5730.072548
ENSG00000265806.1	ENSG00000265806	miRNA	MIR4292	4.433939269	0	1.406160125	7.500585729	4.691452758	3.260818067
ENSG00000221190.1	ENSG00000221190	miRNA	MIR1184-2	0	0	0	0	0	0
ENSG00000080031.9	ENSG00000080031	protein_coding	PTPRH	14.18860566	60.82648431	0	95.25743876	81.31851448	92.93331491
ENSG00000284611.1	ENSG00000284611	unprocessed_pseudogene	AL513478.3	0	0	0	0	0	0
ENSG00000218476.2	ENSG00000218476	processed_pseudogene	AL591416.1	0	0	0	0	0	0
ENSG00000168300.13	ENSG00000168300	protein_coding	PCMTD1	449.6014418	1349.387533	525.9038869	3024.986225	3663.242696	1444.542404
ENSG00000196772.4	ENSG00000196772	protein_coding	OR14A16	0	0	0	0	0	0
ENSG00000279419.1	ENSG00000279419	TEC	AC004925.1	102.867391	152.0662108	71.71416639	33.00257721	39.87734845	41.57543035
ENSG00000255531.1	ENSG00000255531	processed_pseudogene	NDUFS5P6	0	0	0	0	0	0
ENSG00000250420.8	ENSG00000250420	transcribed_unprocessed_pseudogene	AACSP1	0	0	0	0	0	0
ENSG00000145451.12	ENSG00000145451	protein_coding	GLRA3	0	0	0	0	0	0
ENSG00000268947.1	ENSG00000268947	sense_intronic	AC002128.1	0	0	0	0	0	0
ENSG00000231982.1	ENSG00000231982	unprocessed_pseudogene	AC112907.2	0	0	0	0	0	0
ENSG00000173702.7	ENSG00000173702	protein_coding	MUC13	0	0	0	0	0	2.44561355
ENSG00000248627.1	ENSG00000248627	antisense_RNA	AC095059.1	0	0	0	0	0	0
ENSG00000258509.1	ENSG00000258509	processed_pseudogene	AL049870.1	6.207514976	0	2.812320251	6.000468583	17.98390224	13.04327227
ENSG00000227097.5	ENSG00000227097	processed_pseudogene	RPS28P7	4.433939269	6.402787822	4.218480376	6.750527156	0.781908793	9.782454201
ENSG00000276180.1	ENSG00000276180	protein_coding	HIST1H4I	4.433939269	12.80557564	1.406160125	4.500351438	7.037179138	11.41286323
ENSG00000236764.4	ENSG00000236764	processed_pseudogene	COX7A2P2	0	0	0	0	0	0
ENSG00000106125.14	ENSG00000106125	protein_coding	MINDY4	315.6964759	414.5805115	260.1396232	335.2761821	276.013804	299.9952622
ENSG00000076984.17	ENSG00000076984	protein_coding	MAP2K7	616.3175583	440.1916627	399.3494756	631.5493184	564.5381486	679.0653624
ENSG00000226646.1	ENSG00000226646	processed_pseudogene	RPL7P37	0	0	0	0.750058573	0	0.815204517
ENSG00000234595.1	ENSG00000234595	antisense_RNA	AC013733.2	0	0	0	0	0	0
ENSG00000271824.1	ENSG00000271824	protein_coding	AC009014.1	0	0	0	0	0	0
ENSG00000133624.13	ENSG00000133624	transcribed_unprocessed_pseudogene	ZNF767P	141.8860566	244.9066342	212.3301789	577.5451012	471.4910022	622.0010463
ENSG00000260347.1	ENSG00000260347	processed_pseudogene	MOCS1P1	0	0	0	0	0	0
ENSG00000233508.2	ENSG00000233508	lincRNA	AL021395.1	0	0	0	0	0	0
ENSG00000155974.11	ENSG00000155974	protein_coding	GRIP1	15.07539351	11.20487869	43.59096389	56.25439297	73.49942655	69.29238392
ENSG00000243664.1	ENSG00000243664	processed_pseudogene	RPS29P12	0	0	0	0	0	0
ENSG00000065833.8	ENSG00000065833	protein_coding	ME1	2207.214968	2833.233611	3052.773632	3578.529451	4143.334694	3531.465967
ENSG00000235976.2	ENSG00000235976	processed_pseudogene	Z80107.2	0	0	0	0	0	0
ENSG00000267717.1	ENSG00000267717	processed_pseudogene	AC090330.1	0	0	0	0	0	0
ENSG00000232002.1	ENSG00000232002	lincRNA	LINC01880	0	0	0	0	0	0
ENSG00000212724.3	ENSG00000212724	protein_coding	KRTAP2-3	418.563867	1346.18614	607.4611742	60.75474441	105.5576871	58.69472521
ENSG00000221539.1	ENSG00000221539	snoRNA	SNORD99	6.207514976	8.003484777	9.843120878	4.500351438	6.255270345	4.076022584
ENSG00000231305.3	ENSG00000231305	antisense_RNA	AC112484.2	3.547151415	0	9.843120878	3.750292865	6.255270345	8.967249684
ENSG00000254920.1	ENSG00000254920	unprocessed_pseudogene	AC027369.4	0	0	0	0	0	0
ENSG00000231378.1	ENSG00000231378	processed_pseudogene	NDUFAF4P4	0	0	0	0	0	0
ENSG00000160201.11	ENSG00000160201	protein_coding	U2AF1	54.09405908	113.6494838	63.27720564	8.250644302	35.18589569	21.19531744
ENSG00000257364.1	ENSG00000257364	processed_pseudogene	VENTXP3	0	0	0	0	0	0
ENSG00000260286.3	ENSG00000260286	protein_coding	C6orf229	0	0	0	0	0	0
ENSG00000226235.1	ENSG00000226235	antisense_RNA	LEMD1-AS1	0	0	0	0	0	0
ENSG00000282520.1	ENSG00000282520	IG_D_gene	IGHD3OR15-3A	0	0	0	0	0	0
ENSG00000261654.1	ENSG00000261654	sense_overlapping	AL360270.2	4.433939269	9.604181733	15.46776138	18.00140575	13.29244948	20.38011292
ENSG00000125084.11	ENSG00000125084	protein_coding	WNT1	0	0	0	0	0	0
ENSG00000275670.1	ENSG00000275670	miRNA	MIR8076	0	0	0	0	0	0
ENSG00000234707.2	ENSG00000234707	antisense_RNA	AC074351.1	0	0	0	0	0	0
ENSG00000251615.3	ENSG00000251615	lincRNA	AC104825.2	49.66011981	33.61463606	53.43408476	63.7549787	77.40897051	112.4982233
ENSG00000125743.10	ENSG00000125743	protein_coding	SNRPD2	2970.73931	2514.694917	2951.530103	1771.638349	1549.743228	2919.247374
ENSG00000254227.1	ENSG00000254227	lincRNA	AC024681.2	0	0	0	0	0	0
ENSG00000259443.1	ENSG00000259443	lincRNA	AC012414.4	0	0	0	0	0	0
ENSG00000241537.1	ENSG00000241537	processed_pseudogene	AC134050.1	0	0	0	0	0	0
ENSG00000249226.1	ENSG00000249226	processed_pseudogene	SUCLG2P4	0	0	0	0	0	0
ENSG00000030304.13	ENSG00000030304	protein_coding	MUSK	30.15078703	17.60766651	67.49568602	0	0	0
ENSG00000172288.7	ENSG00000172288	protein_coding	CDY1	0	0	0	0	0	0
ENSG00000270369.1	ENSG00000270369	processed_pseudogene	AL591684.3	0	0	0	0	0	0
ENSG00000165272.14	ENSG00000165272	protein_coding	AQP3	181.79151	35.21533302	153.2714537	21.75169861	19.54771983	12.22806775
ENSG00000267182.1	ENSG00000267182	processed_pseudogene	SNRPCP20	0	0	0	0	0	0
ENSG00000270618.1	ENSG00000270618	unprocessed_pseudogene	AL160237.3	0	0	0	0	0	0
ENSG00000220256.3	ENSG00000220256	lincRNA	AC093802.1	0	0	0	0	0	0
ENSG00000212497.1	ENSG00000212497	rRNA	RNA5SP465	0	0	0	0	0	0.815204517
ENSG00000236871.7_PAR_Y	ENSG00000236871	lincRNA	LINC00106	0	0	0	0	0	0
ENSG00000261840.2	ENSG00000261840	antisense_RNA	AC093249.6	14.18860566	11.20487869	23.90472213	12.00093717	2.345726379	18.74970388
ENSG00000234769.7	ENSG00000234769	unprocessed_pseudogene	WASH4P	78.92411898	56.02439344	36.56016326	84.00656017	77.40897051	92.11811039
ENSG00000252705.1	ENSG00000252705	snRNA	RNU6-175P	0	0	0	0	0	0
ENSG00000162441.11	ENSG00000162441	protein_coding	LZIC	1364.766507	1286.960352	1192.423786	1053.082236	1225.251079	1032.048918
ENSG00000261399.1	ENSG00000261399	antisense_RNA	AL031710.1	0	0	0	0	0	0
ENSG00000262262.1	ENSG00000262262	transcribed_processed_pseudogene	AC026271.3	0	0	0	0	0	0
ENSG00000168418.7	ENSG00000168418	protein_coding	KCNG4	0	0	0	0	0	0
ENSG00000241815.1	ENSG00000241815	processed_pseudogene	AC107015.1	0	0	0	0	0	0
ENSG00000206344.7	ENSG00000206344	lincRNA	HCG27	25.71684776	35.21533302	77.33880689	33.00257721	27.36680776	22.01052195
ENSG00000174567.7	ENSG00000174567	protein_coding	GOLT1A	0	0	0	2.250175719	0	0
ENSG00000274491.1	ENSG00000274491	misc_RNA	GNAS-AS1_4	0	0	0	0	0	0
ENSG00000240877.3	ENSG00000240877	misc_RNA	RN7SL521P	0.886787854	0	0	6.000468583	0	3.260818067
ENSG00000278126.1	ENSG00000278126	sense_intronic	AC139768.1	48.77333195	40.01742389	28.12320251	48.75380724	32.84016931	27.71695357
ENSG00000278981.1	ENSG00000278981	antisense_RNA	AC079298.1	0	0	0	3.750292865	0	4.076022584
ENSG00000009724.16	ENSG00000009724	protein_coding	MASP2	4.433939269	0	0	0	0	0
ENSG00000237424.1	ENSG00000237424	antisense_RNA	FOXD2-AS1	106.4145424	184.0801499	106.8681695	102.0079659	62.55270345	77.44442909
ENSG00000228045.1	ENSG00000228045	processed_pseudogene	DNAJA1P6	0	0	0	0	0	0
ENSG00000259616.2	ENSG00000259616	lincRNA	AC104574.2	0	0	0	0	0	0
ENSG00000164871.17	ENSG00000164871	protein_coding	SPAG11B	0	0	0	0	0	0
ENSG00000105048.16	ENSG00000105048	protein_coding	TNNT1	10.64145424	32.01393911	11.249281	22.50175719	25.80299017	20.38011292
ENSG00000228360.1	ENSG00000228360	processed_pseudogene	AC009220.1	0	0	0	0	0	0
ENSG00000228166.1	ENSG00000228166	unprocessed_pseudogene	MTND1P11	3.547151415	9.604181733	0	0	0	0
ENSG00000275591.4	ENSG00000275591	protein_coding	XKR5	127.6974509	180.878756	89.99424802	57.75451012	25.80299017	32.60818067
ENSG00000260414.1	ENSG00000260414	processed_pseudogene	AC138869.1	0	0	0	0	0	0
ENSG00000215326.3	ENSG00000215326	processed_pseudogene	GPX1P2	1.773575707	0	0	1.500117146	0	0
ENSG00000134072.10	ENSG00000134072	protein_coding	CAMK1	1067.692576	621.0704187	944.9396042	466.5364324	390.1724877	479.3402558
ENSG00000205899.3	ENSG00000205899	protein_coding	BHLHA9	0	0	0	0	0	0
ENSG00000242524.1	ENSG00000242524	unprocessed_pseudogene	AL672167.3	0	0	0	0	0	0
ENSG00000236878.1	ENSG00000236878	processed_pseudogene	MTATP6P26	0	0	0	0	0	0
ENSG00000206047.2	ENSG00000206047	protein_coding	DEFA1	0	0	0	0	0	0
ENSG00000258743.5	ENSG00000258743	lincRNA	LINC02301	0	0	0	0	0	0
ENSG00000147324.10	ENSG00000147324	protein_coding	MFHAS1	1580.255955	1511.057926	1323.196678	772.5603301	710.7550929	825.8021755
ENSG00000284258.1	ENSG00000284258	miRNA	MIR8085	0.886787854	1.600696955	1.406160125	0.750058573	0.781908793	0.815204517
ENSG00000178075.19	ENSG00000178075	protein_coding	GRAMD1C	111.7352696	89.6390295	91.40040815	110.2586102	133.7064036	157.3344717
ENSG00000256632.3	ENSG00000256632	protein_coding	AC135586.2	0	0	0	0	0	0
ENSG00000103175.10	ENSG00000103175	protein_coding	WFDC1	3222.58706	2362.628706	2105.021708	173.2635303	172.8018433	164.6713124
ENSG00000108443.13	ENSG00000108443	protein_coding	RPS6KB1	1497.784685	2637.948583	2940.280822	2672.458695	3058.827198	1679.321304
ENSG00000252655.1	ENSG00000252655	misc_RNA	Y_RNA	0	0	0	0	0	0
ENSG00000272734.1	ENSG00000272734	processed_transcript	ADIRF-AS1	359.1490808	241.7052403	435.9096389	184.5144089	154.0360322	142.6607904
ENSG00000252148.1	ENSG00000252148	snRNA	RNU6-1206P	0	0	0	0	0	0
ENSG00000263631.1	ENSG00000263631	miRNA	MIR378D1	0	0	0	0	0	0
ENSG00000228316.1	ENSG00000228316	processed_pseudogene	MTATP6P19	0	0	0	0	0	0
ENSG00000229406.1	ENSG00000229406	unprocessed_pseudogene	OFD1P4Y	0	0	0	0	0	0
ENSG00000152049.6	ENSG00000152049	protein_coding	KCNE4	806.090159	581.0529948	506.2176451	195.015229	180.6209312	196.4642885
ENSG00000230707.1	ENSG00000230707	processed_pseudogene	AL589987.1	0	0	0	0	0	0
ENSG00000248921.1	ENSG00000248921	processed_pseudogene	AC021193.1	0	0	0	0	0	0
ENSG00000275017.1	ENSG00000275017	processed_pseudogene	AL353748.2	0	0	0	0	0	0
ENSG00000255153.1	ENSG00000255153	antisense_RNA	TOLLIP-AS1	9.754666391	8.003484777	12.65544113	25.50199148	16.42008465	19.5649084
ENSG00000261663.1	ENSG00000261663	antisense_RNA	AC009065.8	0	0	0	0	0	4.076022584
ENSG00000249996.1	ENSG00000249996	antisense_RNA	AC106786.2	13.30181781	0	7.030800627	0	3.127635172	8.967249684
ENSG00000248842.1	ENSG00000248842	lincRNA	AC011396.1	0	0	0	0	0	0
ENSG00000230080.2	ENSG00000230080	processed_pseudogene	AC139143.1	0	0	0	0	0	0
ENSG00000253829.1	ENSG00000253829	antisense_RNA	AC067817.2	0	0	0	0	0	0
ENSG00000282041.1	ENSG00000282041	lincRNA	Z82244.1	0	0	0	0	0	0
ENSG00000175309.14	ENSG00000175309	protein_coding	PHYKPL	450.4882297	509.0216318	447.1589199	499.5390096	454.2890088	443.4712571
ENSG00000212211.2	ENSG00000212211	snoRNA	U3	0	0	0	0	0	0
ENSG00000275592.1	ENSG00000275592	processed_pseudogene	VN1R7P	0	0	0	0	0	0
ENSG00000248935.1	ENSG00000248935	antisense_RNA	AC034234.1	0	0	0	0	0	0
ENSG00000232004.1	ENSG00000232004	processed_pseudogene	CAP1P2	13.30181781	14.4062726	22.49856201	9.000702875	10.16481431	9.782454201
ENSG00000231203.1	ENSG00000231203	processed_pseudogene	KRT8P10	0	0	0	0	0	0
ENSG00000241809.1	ENSG00000241809	processed_pseudogene	AC022133.1	2.660363561	1.600696955	5.624640501	1.500117146	3.909543965	1.630409033
ENSG00000238731.1	ENSG00000238731	snRNA	RNU7-90P	0	0	0	0	0	0
ENSG00000011052.21	ENSG00000011052	protein_coding	NME1-NME2	4612.183627	6815.767636	7283.909449	3946.058152	4095.638258	3770.32089
ENSG00000236690.2	ENSG00000236690	unprocessed_pseudogene	AC007274.2	0	0	0	0	0	0
ENSG00000181649.5	ENSG00000181649	protein_coding	PHLDA2	1785.10395	2160.94089	2026.276741	742.5579872	512.9321683	696.9998618
ENSG00000255560.1	ENSG00000255560	unprocessed_pseudogene	OR4R2P	0	0	0	0	0	0
ENSG00000110395.6	ENSG00000110395	protein_coding	CBL	5684.310142	5711.286737	5519.178492	844.5659531	3441.180598	752.4337689
ENSG00000112305.14	ENSG00000112305	protein_coding	SMAP1	1734.557042	2093.711618	1711.296873	2237.424723	2599.846737	1870.079161
ENSG00000254131.1	ENSG00000254131	processed_pseudogene	AC093367.1	0	0	0	0	0	0
ENSG00000128973.12	ENSG00000128973	protein_coding	CLN6	955.0705185	432.188178	518.8730863	343.5268264	323.7102403	347.2771241
ENSG00000107018.7	ENSG00000107018	protein_coding	RLN1	0	0	0	0	0	1.630409033
ENSG00000248480.1	ENSG00000248480	processed_pseudogene	AC093801.2	0	0	0	0	0	0
ENSG00000270587.1	ENSG00000270587	processed_pseudogene	AC046185.2	0	0	0	0	0	0
ENSG00000239679.3	ENSG00000239679	misc_RNA	RN7SL193P	0	0	0	0	0	0
ENSG00000228790.1	ENSG00000228790	unprocessed_pseudogene	AC245128.2	0	0	0	0	0	0
ENSG00000260799.1	ENSG00000260799	processed_pseudogene	KRT8P50	2.660363561	0	2.812320251	0.750058573	0.781908793	2.44561355
ENSG00000241429.1	ENSG00000241429	processed_pseudogene	EEF1A1P25	0.886787854	0	2.812320251	0.750058573	0	4.076022584
ENSG00000234363.1	ENSG00000234363	processed_pseudogene	PPIAP27	0	0	0	0	0	0
ENSG00000223905.1	ENSG00000223905	processed_pseudogene	AC103592.1	0	0	0	0	0	0
ENSG00000282772.1	ENSG00000282772	antisense_RNA	AL358790.1	0	0	0	2.250175719	1.563817586	0
ENSG00000167880.7	ENSG00000167880	protein_coding	EVPL	0	0	0	0	0	0
ENSG00000270930.1	ENSG00000270930	processed_pseudogene	GRAMD4P8	0	0	0	0	0	0
ENSG00000279273.1	ENSG00000279273	TEC	AC120024.4	0	0	0	0	0	0
ENSG00000139656.6	ENSG00000139656	protein_coding	SMIM2	0	0	0	2.250175719	0	0
ENSG00000139988.9	ENSG00000139988	protein_coding	RDH12	0	0	0	2.250175719	2.345726379	3.260818067
ENSG00000254418.1	ENSG00000254418	antisense_RNA	SPON1-AS1	0	0	0	4.500351438	0	5.706431617
ENSG00000104998.3	ENSG00000104998	protein_coding	IL27RA	133.0181781	99.24321124	133.5852119	345.7770021	321.364514	305.7016938
ENSG00000279952.1	ENSG00000279952	TEC	AC068787.1	2.660363561	0	0	0	0	0
ENSG00000230806.1	ENSG00000230806	antisense_RNA	SRGAP2-AS1	0	0	0	0	0	0
ENSG00000272540.1	ENSG00000272540	antisense_RNA	AL662797.3	119.7163603	310.5352094	203.8932182	25.50199148	25.80299017	17.93449937
ENSG00000148773.13	ENSG00000148773	protein_coding	MKI67	29404.99844	18035.0526	9114.729933	4517.602785	3950.203223	3903.199226
ENSG00000137948.18	ENSG00000137948	protein_coding	BRDT	0	0	0	0	0	0
ENSG00000082068.8	ENSG00000082068	protein_coding	WDR70	1088.975484	1120.487869	1120.70962	1179.842135	1448.095085	1328.783362
ENSG00000283326.1	ENSG00000283326	miRNA	MIR6860	0	0	0	0	0	0
ENSG00000235204.1	ENSG00000235204	antisense_RNA	AL162724.2	0	0	0	0	0	0
ENSG00000136319.11	ENSG00000136319	protein_coding	TTC5	534.7330758	582.6536918	587.7749324	825.0644302	821.0042327	564.9367301
ENSG00000223911.1	ENSG00000223911	antisense_RNA	AC009480.1	0	0	0	0	0	0
ENSG00000235795.1	ENSG00000235795	antisense_RNA	AC093157.2	2.660363561	0	0	0	0	4.076022584
ENSG00000153044.9	ENSG00000153044	protein_coding	CENPH	530.2991365	926.8035372	625.7412558	309.7741906	245.519361	213.5835834
ENSG00000147145.12	ENSG00000147145	protein_coding	LPAR4	30.15078703	36.81602997	23.90472213	1.500117146	0	4.076022584
ENSG00000244657.1	ENSG00000244657	transcribed_unprocessed_pseudogene	AC008267.6	0	0	0	0	0	0
ENSG00000241231.1	ENSG00000241231	lincRNA	AC022294.1	0	0	0	0	0	0
ENSG00000255774.1	ENSG00000255774	lincRNA	AP000439.2	0	0	0	0	0	0
ENSG00000283283.1	ENSG00000283283	unprocessed_pseudogene	AC013268.4	0	0	0	0	0	0
ENSG00000226544.4	ENSG00000226544	processed_pseudogene	RPL7P22	0	3.201393911	0	0	0	0
ENSG00000225685.1	ENSG00000225685	transcribed_unprocessed_pseudogene	TSPY5P	0	0	0	0	0	0
ENSG00000201920.1	ENSG00000201920	rRNA	RNA5SP442	0	0	0	0	0	0
ENSG00000250893.1	ENSG00000250893	antisense_RNA	AC098869.2	0	0	0	0	0	0
ENSG00000249915.7	ENSG00000249915	protein_coding	PDCD6	1864.914856	1490.248866	1503.185174	2040.159318	2101.770836	2239.366807
ENSG00000260494.1	ENSG00000260494	unprocessed_pseudogene	AC002310.3	0	0	0	0	0	0
ENSG00000079819.18	ENSG00000079819	protein_coding	EPB41L2	10528.83219	20648.99073	17948.22784	5048.644254	5179.363845	5037.963913
ENSG00000197927.12	ENSG00000197927	transcribed_unprocessed_pseudogene	C2orf27A	93.11272464	78.43415082	43.59096389	204.0159318	186.8762015	204.6163337
ENSG00000221725.1	ENSG00000221725	snRNA	RNU6ATAC25P	0	0	0	0	0	0
ENSG00000254146.1	ENSG00000254146	processed_pseudogene	HMGB1P46	0	0	0	0	0	0
ENSG00000253346.1	ENSG00000253346	processed_pseudogene	AC109329.1	0	0	0	0	0	0
ENSG00000143793.12	ENSG00000143793	protein_coding	C1orf35	337.8661723	360.156815	352.9461915	512.2900053	547.3361551	448.3624842
ENSG00000134333.13	ENSG00000134333	protein_coding	LDHA	30581.76592	20901.90084	47945.84179	12324.96247	11196.93392	11803.3462
ENSG00000275909.1	ENSG00000275909	misc_RNA	Metazoa_SRP	0	0	0	0	0	0
ENSG00000244544.2	ENSG00000244544	misc_RNA	RN7SL446P	0	0	0	0	0	0
ENSG00000143184.4	ENSG00000143184	protein_coding	XCL1	0	0	0	0	5.473361551	0
ENSG00000182872.15	ENSG00000182872	protein_coding	RBM10	2484.779566	2284.194555	2244.23156	2067.161427	1759.294784	2045.348132
ENSG00000261798.1	ENSG00000261798	antisense_RNA	AL033527.3	0	0	0	0	0	0
ENSG00000114062.18	ENSG00000114062	protein_coding	UBE3A	4485.372964	4257.853901	3986.463955	3706.039409	4489.72029	3547.770057
ENSG00000272337.1	ENSG00000272337	snRNA	RNU6-90P	0.886787854	0	0	0	0.781908793	1.630409033
ENSG00000119772.16	ENSG00000119772	protein_coding	DNMT3A	917.8254286	1051.6579	1092.586417	1759.637412	1753.039514	1835.025367
ENSG00000223561.6	ENSG00000223561	lincRNA	AC005165.1	0	0	0	0	0	0
ENSG00000213509.4	ENSG00000213509	processed_pseudogene	PPIAP16	1.773575707	4.802090866	0	3.000234292	0	3.260818067
ENSG00000138735.15	ENSG00000138735	protein_coding	PDE5A	9743.138149	14427.08166	7290.94025	8801.937353	9868.470877	8609.374901
ENSG00000250426.2	ENSG00000250426	transcribed_processed_pseudogene	FTLP10	0	0	0	0	0	0
ENSG00000251838.1	ENSG00000251838	snoRNA	SNORA31	0	0	0	0	0	0
ENSG00000273701.1	ENSG00000273701	misc_RNA	PART1_1	0	0	0	0	0	0
ENSG00000252130.1	ENSG00000252130	snRNA	RNU6-1045P	0	1.600696955	0	0.750058573	0	0
ENSG00000274021.1	ENSG00000274021	lincRNA	AC024909.3	15.07539351	17.60766651	23.90472213	7.500585729	0	4.076022584
ENSG00000271180.1	ENSG00000271180	processed_pseudogene	AL158801.4	0	0	0	0	0	0
ENSG00000280186.1	ENSG00000280186	TEC	AL359258.3	20.39612064	20.80906042	15.46776138	19.5015229	19.54771983	17.11929485
ENSG00000131845.14	ENSG00000131845	protein_coding	ZNF304	698.7888287	568.2474192	501.9991648	754.5589244	693.5530995	767.1074503
ENSG00000166007.11	ENSG00000166007	transcribed_unprocessed_pseudogene	TRIM51HP	0	0	0	0	0	0
ENSG00000196655.11	ENSG00000196655	protein_coding	TRAPPC4	1382.502264	885.1854164	694.6431019	781.561033	619.2717641	769.5530638
ENSG00000241757.3	ENSG00000241757	misc_RNA	RN7SL714P	0	0	0	0	0	0
ENSG00000259177.1	ENSG00000259177	antisense_RNA	AC018946.1	0	0	0	0	0	0
ENSG00000166896.7	ENSG00000166896	protein_coding	ATP23	159.6218137	126.4550595	147.6468132	189.764819	210.3334653	189.1274479
ENSG00000280007.1	ENSG00000280007	antisense_RNA	AC008079.2	0	0	1.406160125	0	0	0
ENSG00000232177.1	ENSG00000232177	processed_pseudogene	MTND4P24	0.886787854	8.003484777	4.218480376	1.500117146	1.563817586	0.815204517
ENSG00000275944.1	ENSG00000275944	antisense_RNA	AC244100.3	0	0	0	0	0	0
ENSG00000201683.1	ENSG00000201683	misc_RNA	Y_RNA	0	0	0	0	0	0
ENSG00000180447.6	ENSG00000180447	protein_coding	GAS1	71.82981615	104.0453021	215.1424992	954.8245633	1071.215047	1092.374052
ENSG00000185839.3	ENSG00000185839	processed_pseudogene	AL035411.1	0	0	7.030800627	3.000234292	0	1.630409033
ENSG00000270584.1	ENSG00000270584	processed_pseudogene	AC093813.1	0	0	0	0	0	0
ENSG00000245750.7	ENSG00000245750	lincRNA	DRAIC	0	0	0	6.000468583	0	0
ENSG00000231261.1	ENSG00000231261	processed_pseudogene	HMGN2P10	0	0	0	0	0	0
ENSG00000257151.1	ENSG00000257151	lincRNA	PWAR6	141.8860566	139.2606351	133.5852119	134.2604846	142.3074003	129.6175182
ENSG00000253794.1	ENSG00000253794	IG_V_pseudogene	IGLV10-67	0	0	0	0	0	0
ENSG00000213187.3	ENSG00000213187	processed_pseudogene	COPS5P1	0	0	0	0.750058573	0	0
ENSG00000255456.1	ENSG00000255456	antisense_RNA	AC084125.3	0	0	0	0	0	0
ENSG00000235594.1	ENSG00000235594	processed_pseudogene	AL139824.2	0	0	0	0	0	0
ENSG00000228696.8	ENSG00000228696	protein_coding	ARL17B	38.13187771	24.01045433	37.96632338	3.750292865	16.42008465	23.64093099
ENSG00000118094.11	ENSG00000118094	protein_coding	TREH	8.867878537	11.20487869	14.06160125	3.750292865	0	0
ENSG00000279640.1	ENSG00000279640	TEC	AC138466.5	0	0	0	0	0	0
ENSG00000270507.1	ENSG00000270507	processed_pseudogene	AL049861.1	0	0	0	0	0	0
ENSG00000133958.13	ENSG00000133958	protein_coding	UNC79	13.30181781	4.802090866	12.65544113	14.25111289	11.7286319	12.22806775
ENSG00000241282.1	ENSG00000241282	processed_pseudogene	RPL34P33	0	0	0	0	0	0
ENSG00000146535.13	ENSG00000146535	protein_coding	GNA12	6785.700657	5483.987769	6683.479076	5920.212316	2337.125382	5252.362701
ENSG00000274363.1	ENSG00000274363	lincRNA	AC087742.2	7.981090684	4.802090866	2.812320251	0	0	2.44561355
ENSG00000184502.3	ENSG00000184502	protein_coding	GAST	0	0	0	0	0	0
ENSG00000168306.12	ENSG00000168306	protein_coding	ACOX2	405.2620492	305.7331185	444.3465996	582.7955112	549.6818815	527.4373223
ENSG00000064102.14	ENSG00000064102	protein_coding	INTS13	1879.99025	2681.1674	2043.150662	1617.876342	2121.318556	1921.437046
ENSG00000263716.1	ENSG00000263716	processed_pseudogene	SLC25A51P2	0	0	0	0	0	0
ENSG00000168070.11	ENSG00000168070	protein_coding	MAJIN	0	0	0	0	0	0
ENSG00000249916.1	ENSG00000249916	antisense_RNA	AC119150.1	0	0	0	0	0	0
ENSG00000148426.12	ENSG00000148426	protein_coding	PROSER2	249.1873869	107.246696	127.9605714	129.7601331	100.8662343	97.00933749
ENSG00000115685.14	ENSG00000115685	protein_coding	PPP1R7	1770.028556	1901.627983	1740.826235	1548.870953	1829.666576	1599.431262
ENSG00000122566.20	ENSG00000122566	protein_coding	HNRNPA2B1	31480.08202	47963.28357	33546.76211	27448.39348	30246.57784	21827.10094
ENSG00000228404.1	ENSG00000228404	antisense_RNA	AP001468.1	0	0	0	0	0	0
ENSG00000264530.2	ENSG00000264530	misc_RNA	RN7SL25P	0	0	0	0	0	0
ENSG00000275859.1	ENSG00000275859	miRNA	MIR6720	0	0	2.812320251	0	0	0
ENSG00000249309.1	ENSG00000249309	antisense_RNA	AC020703.1	0	0	0	0	0	0
ENSG00000212623.1	ENSG00000212623	snRNA	RNU6-493P	0	0	0	0	0	0
ENSG00000255248.7	ENSG00000255248	processed_transcript	MIR100HG	4600.655385	6791.757182	8456.646994	6532.260112	8158.436347	7230.048859
ENSG00000130649.9	ENSG00000130649	protein_coding	CYP2E1	0	4.802090866	0	34.50269435	25.80299017	35.05379422
ENSG00000255535.2	ENSG00000255535	processed_pseudogene	AP003041.3	0	0	0	0	0	0
ENSG00000167332.8	ENSG00000167332	protein_coding	OR51E2	6.207514976	0	0	6.750527156	16.42008465	7.336840651
ENSG00000100029.17	ENSG00000100029	protein_coding	PES1	3274.907544	3950.520086	3494.307912	2113.665059	1914.112725	2115.455721
ENSG00000248574.1	ENSG00000248574	processed_pseudogene	ADAM20P2	0	0	0	0	0	0
ENSG00000259248.5	ENSG00000259248	antisense_RNA	USP3-AS1	4.433939269	4.802090866	12.65544113	12.00093717	6.255270345	6.521636134
ENSG00000211685.3	ENSG00000211685	IG_C_gene	IGLC7	0	0	0	0	0	0
ENSG00000268620.1	ENSG00000268620	unprocessed_pseudogene	AC078899.3	0	0	0	0	0	0
ENSG00000276185.1	ENSG00000276185	misc_RNA	TP53TG1_2	0	0	0	0	0	0
ENSG00000252540.1	ENSG00000252540	snRNA	RNU6-919P	0	0	0	0	0	0
ENSG00000228929.1	ENSG00000228929	processed_pseudogene	RPS13P2	4.433939269	9.604181733	14.06160125	2.250175719	0.781908793	0
ENSG00000119471.14	ENSG00000119471	protein_coding	HSDL2	2779.193134	3106.95279	2408.752295	2406.937961	2649.106991	2390.994848
ENSG00000264054.1	ENSG00000264054	processed_pseudogene	AC113195.1	0	0	0	0	0	0
ENSG00000231061.1	ENSG00000231061	antisense_RNA	LINC00395	0	0	0	0	0	0
ENSG00000132300.18	ENSG00000132300	protein_coding	PTCD3	2549.515079	2188.152738	2377.816772	2374.685442	2573.261838	2296.431124
ENSG00000226091.7	ENSG00000226091	lincRNA	LINC00937	12.41502995	8.003484777	2.812320251	1.500117146	0	2.44561355
ENSG00000175894.14	ENSG00000175894	protein_coding	TSPEAR	0	0	0	0	0	0
ENSG00000126698.10	ENSG00000126698	protein_coding	DNAJC8	4106.714551	8522.110591	8245.722975	4703.617311	6216.956814	5808.332182
ENSG00000279020.1	ENSG00000279020	TEC	C18orf15	0	0	0	0	0	0
ENSG00000229107.2	ENSG00000229107	processed_pseudogene	ABHD17AP4	0	0	0	0	0	0
ENSG00000211779.3	ENSG00000211779	TR_V_gene	TRAV5	0	0	0	0	0	0
ENSG00000271028.1	ENSG00000271028	processed_pseudogene	AC009643.2	0	0	0	0	0	0
ENSG00000213777.5	ENSG00000213777	transcribed_processed_pseudogene	AC011487.1	0.886787854	0	0	0	2.345726379	0
ENSG00000270367.1	ENSG00000270367	processed_pseudogene	AC092053.1	0	0	0	0	0	0
ENSG00000223985.1	ENSG00000223985	lincRNA	LINC01874	0	0	0	0	0	0
ENSG00000279525.1	ENSG00000279525	TEC	AC002451.2	0	0	0	0	0	0
ENSG00000207041.1	ENSG00000207041	snRNA	RNU6-3P	0	14.4062726	2.812320251	5.25041001	1.563817586	1.630409033
ENSG00000162076.12	ENSG00000162076	protein_coding	FLYWCH2	490.3936831	345.7505424	341.6969105	597.0466241	505.1130803	551.0782533
ENSG00000250813.1	ENSG00000250813	processed_pseudogene	SERF1AP1	1.773575707	0	0	0	0	0
ENSG00000182667.14	ENSG00000182667	protein_coding	NTM	1893.292068	3559.950029	2015.02746	165.7629446	136.05213	164.6713124
ENSG00000260933.1	ENSG00000260933	processed_pseudogene	AC091489.2	0	0	0	0	0	0
ENSG00000130520.10	ENSG00000130520	protein_coding	LSM4	2839.494708	1394.207048	1508.809815	2202.17197	451.9432824	1698.886213
ENSG00000197919.5	ENSG00000197919	protein_coding	IFNA1	0	0	0	0	0	0
ENSG00000271052.1	ENSG00000271052	processed_pseudogene	AC108738.1	0	0	0	0	0	0
ENSG00000255460.1	ENSG00000255460	processed_pseudogene	ZDHHC20P3	0	0	0	0	0	0
ENSG00000133640.18	ENSG00000133640	protein_coding	LRRIQ1	22.16969634	14.4062726	15.46776138	8.250644302	28.14871655	12.22806775
ENSG00000233286.1	ENSG00000233286	processed_pseudogene	MTND3P10	0	0	0	0	0	0
ENSG00000250694.1	ENSG00000250694	lincRNA	AC010387.1	0	0	0	0	0	0
ENSG00000242976.3	ENSG00000242976	misc_RNA	RN7SL177P	0	0	0	0	0	0
ENSG00000229117.8	ENSG00000229117	protein_coding	RPL41	14295.0202	6649.295153	9588.605895	13441.79969	13706.86114	14870.14559
ENSG00000225675.2	ENSG00000225675	lincRNA	LINC01771	0	0	0	0	0	0
ENSG00000206617.1	ENSG00000206617	misc_RNA	RNY1P5	0	0	0	0	0	0
ENSG00000207249.1	ENSG00000207249	snoRNA	SNORA72	0	0	0	0	0	0
ENSG00000270257.1	ENSG00000270257	processed_pseudogene	AC096720.1	0	0	0	0	0	0
ENSG00000264212.1	ENSG00000264212	lincRNA	AC103808.1	0	0	0	0	0	0
ENSG00000226043.1	ENSG00000226043	lincRNA	AP000561.1	0	0	0	0	0	0
ENSG00000251905.1	ENSG00000251905	snRNA	RNU7-2P	0	0	0	0	0	0
ENSG00000227372.11	ENSG00000227372	transcribed_unitary_pseudogene	TP73-AS1	600.355377	248.1080281	632.7720564	419.2827423	430.0498362	577.1647979
ENSG00000251810.1	ENSG00000251810	misc_RNA	RN7SKP132	0	0	0	0	0	0
ENSG00000218358.2	ENSG00000218358	transcribed_unprocessed_pseudogene	RAET1K	0	0	0	0	0	0
ENSG00000200034.1	ENSG00000200034	snRNA	RNU4-73P	0	0	0	0	0	0
ENSG00000057149.15	ENSG00000057149	protein_coding	SERPINB3	0	0	0	0	0	0
ENSG00000100628.11	ENSG00000100628	protein_coding	ASB2	77.15054327	155.2676047	94.2127284	9.000702875	14.85626707	16.30409033
ENSG00000251919.1	ENSG00000251919	snRNA	RNU7-105P	0	0	0	0	0	0
ENSG00000243250.1	ENSG00000243250	processed_pseudogene	AP002884.1	0	0	0	0	0	0
ENSG00000272461.1	ENSG00000272461	lincRNA	AP005328.2	0	0	0	0	0	0
ENSG00000224760.4	ENSG00000224760	processed_pseudogene	C1DP3	3.547151415	3.201393911	1.406160125	1.500117146	0	0
ENSG00000231795.1	ENSG00000231795	sense_intronic	ITCH-IT1	2.660363561	0	0	0	0.781908793	0
ENSG00000173272.15	ENSG00000173272	protein_coding	MZT2A	370.6773229	243.3059372	324.822989	913.5713418	697.4626434	818.4653348
ENSG00000158481.12	ENSG00000158481	protein_coding	CD1C	0	0	0	0	0	0
ENSG00000270863.1	ENSG00000270863	processed_pseudogene	DDX55P1	2.660363561	0	0	0	0	0
ENSG00000257454.1	ENSG00000257454	lincRNA	AC025575.1	0	0	0	0	0	0
ENSG00000207546.1	ENSG00000207546	miRNA	MIR548C	0	0	0	0	0	0
ENSG00000075914.12	ENSG00000075914	protein_coding	EXOSC7	648.2419211	569.8481161	618.7104552	639.7999627	681.8244676	611.4033876
ENSG00000214295.4	ENSG00000214295	processed_pseudogene	FOXO1B	0	0	0	0	0	0
ENSG00000222346.1	ENSG00000222346	rRNA	RNA5SP237	0	0	0	0	0	0
ENSG00000108469.14	ENSG00000108469	protein_coding	RECQL5	603.9025284	329.7435728	395.1309952	779.3108573	731.8666303	813.5741077
ENSG00000267080.5	ENSG00000267080	antisense_RNA	ASB16-AS1	244.7534476	206.4899073	269.9827441	285.0222577	217.3706445	154.0736537
ENSG00000254814.1	ENSG00000254814	antisense_RNA	AP003031.1	0	0	0	0	0	0
ENSG00000197444.9	ENSG00000197444	protein_coding	OGDHL	0	0	0	0	5.473361551	4.8912271
ENSG00000233376.1	ENSG00000233376	antisense_RNA	AL117382.2	0	0	0	0	0	0
ENSG00000007952.17	ENSG00000007952	protein_coding	NOX1	0	0	0	2.250175719	0	0
ENSG00000168811.6	ENSG00000168811	protein_coding	IL12A	72.71660401	179.278059	140.6160125	6.750527156	5.473361551	4.8912271
ENSG00000249908.2	ENSG00000249908	unprocessed_pseudogene	BRD9P2	2.660363561	3.201393911	2.812320251	0	0	0
ENSG00000240626.3	ENSG00000240626	misc_RNA	RN7SL150P	0	0	0	0	0	0
ENSG00000158483.15	ENSG00000158483	protein_coding	FAM86C1	384.8659285	750.7268721	584.9626122	276.7716134	267.4128072	240.4853324
ENSG00000212961.4	ENSG00000212961	processed_pseudogene	HNRNPA1P40	0	0	0	0	0.781908793	0
ENSG00000171806.11	ENSG00000171806	protein_coding	METTL18	227.9044784	256.1115129	205.2993783	239.2686848	204.8601038	232.3332873
ENSG00000232806.1	ENSG00000232806	lincRNA	AP001610.2	0	0	0	0	0	0
ENSG00000165195.15	ENSG00000165195	protein_coding	PIGA	486.8465317	430.587481	395.1309952	230.2679819	267.4128072	233.1484918
ENSG00000265737.1	ENSG00000265737	antisense_RNA	AP006565.1	0	0	0	0	0	0
ENSG00000070444.14	ENSG00000070444	protein_coding	MNT	1377.181537	1960.85377	2099.397067	1726.634835	1501.264883	1787.743505
ENSG00000249184.1	ENSG00000249184	lincRNA	AC107074.1	0	0	0	0	0	0
ENSG00000260694.1	ENSG00000260694	antisense_RNA	AC009145.3	0	0	0	0	0	0
ENSG00000279995.1	ENSG00000279995	TEC	AC139792.3	1.773575707	0	0	0	3.909543965	0
ENSG00000236998.2	ENSG00000236998	processed_pseudogene	AL354794.2	0	0	0	0	0	0
ENSG00000218227.3	ENSG00000218227	processed_pseudogene	AC136632.1	14.18860566	9.604181733	12.65544113	10.50082002	13.29244948	5.706431617
ENSG00000202044.1	ENSG00000202044	rRNA	RNA5SP223	0	0	0	0	0	0
ENSG00000066697.14	ENSG00000066697	protein_coding	MSANTD3	3858.413952	4374.704779	4113.018367	2766.216017	2990.019225	2775.771379
ENSG00000117984.13	ENSG00000117984	protein_coding	CTSD	4347.920847	3796.853178	1861.756006	7711.352188	6920.674727	7674.335321
ENSG00000265574.1	ENSG00000265574	processed_pseudogene	WDR45BP1	0	0	0	2.250175719	0	0
ENSG00000227329.2	ENSG00000227329	processed_pseudogene	AL139396.1	0	0	0	3.000234292	0	0
ENSG00000237390.1	ENSG00000237390	lincRNA	AL139130.1	0	0	0	0	0	0
ENSG00000255327.1	ENSG00000255327	lincRNA	AP003062.1	1.773575707	0	0	0	0	0
ENSG00000083444.16	ENSG00000083444	protein_coding	PLOD1	11021.88623	9260.031887	8983.957041	22293.99096	18024.5615	21333.9022
ENSG00000182613.2	ENSG00000182613	protein_coding	OR2V2	0	0	0	0	0	0
ENSG00000247775.2	ENSG00000247775	antisense_RNA	SNCA-AS1	0	0	0	0	0	0
ENSG00000224535.1	ENSG00000224535	lincRNA	AC092803.1	0	0	0	0	0	0
ENSG00000235444.2	ENSG00000235444	processed_pseudogene	PSMB3P2	0	0	0	2.250175719	0	0
ENSG00000279120.1	ENSG00000279120	TEC	AC009033.1	0	0	0	0	0	0
ENSG00000246526.2	ENSG00000246526	lincRNA	LINC002481	0	0	0	0	0	1.630409033
ENSG00000255458.5	ENSG00000255458	lincRNA	AC108471.2	6.207514976	4.802090866	0	9.000702875	0	0
ENSG00000199910.1	ENSG00000199910	rRNA	RNA5S10	0	0	0	0	0	0
ENSG00000253026.1	ENSG00000253026	snRNA	RNU6-464P	0	0	0	0	0	0
ENSG00000259042.2	ENSG00000259042	lincRNA	AC244502.3	0	0	0	0	0	0
ENSG00000078618.21	ENSG00000078618	protein_coding	NRDC	11741.07118	11571.43829	12170.31589	8404.40631	9445.45822	8840.07778
ENSG00000202440.1	ENSG00000202440	snoRNA	SNORD42	0	0	0	0	0	0
ENSG00000145982.11	ENSG00000145982	protein_coding	FARS2	354.7151415	288.125452	257.3273029	288.022492	229.0992764	282.8759673
ENSG00000270444.1	ENSG00000270444	processed_pseudogene	AZU1P1	0	0	0	0	0	0
ENSG00000274979.1	ENSG00000274979	lincRNA	AC020656.2	0	0	0	0	0	0
ENSG00000181381.13	ENSG00000181381	protein_coding	DDX60L	711.2038587	1174.911565	1160.082103	1733.385362	2042.345767	1769.809006
ENSG00000112303.13	ENSG00000112303	protein_coding	VNN2	14.18860566	0	9.843120878	0	0	0
ENSG00000223595.1	ENSG00000223595	processed_pseudogene	LYPLA1P1	0	0	0	0	0	0
ENSG00000255293.1	ENSG00000255293	processed_pseudogene	WIZP1	0	0	0	0	0	0
ENSG00000236226.1	ENSG00000236226	antisense_RNA	AC073127.1	0	0	0	0	0	0
ENSG00000232987.1	ENSG00000232987	lincRNA	LINC01219	0	0	0	0	0	0
ENSG00000199295.1	ENSG00000199295	snRNA	RNU6-1312P	0	0	0	0	0	0
ENSG00000238162.1	ENSG00000238162	processed_pseudogene	AC009237.11	0	0	0	0	0	0
ENSG00000276359.1	ENSG00000276359	misc_RNA	Metazoa_SRP	0	0	0	0	0	0
ENSG00000142552.7	ENSG00000142552	protein_coding	RCN3	2933.49422	3787.248997	4624.860652	7078.302753	5007.343911	6412.398729
ENSG00000223663.2	ENSG00000223663	processed_pseudogene	NDUFB4P8	0	0	0	1.500117146	1.563817586	0
ENSG00000149923.13	ENSG00000149923	protein_coding	PPP4C	2319.837025	1565.481622	1567.86854	2758.715431	2206.546614	2534.470843
ENSG00000278340.1	ENSG00000278340	miRNA	MIR6862-2	0	0	0	0	0	0
ENSG00000226431.1	ENSG00000226431	sense_intronic	AL121929.1	0	0	0	0	0	0
ENSG00000254705.1	ENSG00000254705	antisense_RNA	AP000722.1	0	0	0	0	0	0
ENSG00000231434.1	ENSG00000231434	processed_pseudogene	AL365440.1	13.30181781	8.003484777	9.843120878	1.500117146	6.255270345	2.44561355
ENSG00000200393.1	ENSG00000200393	snRNA	RNU6-698P	0	0	0	0	0	0
ENSG00000272079.2	ENSG00000272079	lincRNA	AC004233.3	4.433939269	0	7.030800627	0	1.563817586	0
ENSG00000149925.17	ENSG00000149925	protein_coding	ALDOA	20948.58947	17471.60727	19662.33703	12905.50781	11278.25243	9312.081195
ENSG00000248844.6	ENSG00000248844	lincRNA	AP003555.1	0	0	0	0	0	0
ENSG00000242163.1	ENSG00000242163	processed_pseudogene	AL121769.1	0	0	0	0	0	0
ENSG00000261123.1	ENSG00000261123	sense_intronic	AC009065.5	51.43369552	35.21533302	9.843120878	21.00164004	23.45726379	46.46665745
ENSG00000143882.10	ENSG00000143882	protein_coding	ATP6V1C2	11.5282421	14.4062726	19.68624176	25.50199148	32.84016931	27.71695357
ENSG00000271321.1	ENSG00000271321	protein_coding	CTAGE6	0	0	0	2.250175719	0	0
ENSG00000216523.1	ENSG00000216523	processed_pseudogene	AL109941.1	0	0	0	0	0	0
ENSG00000144959.9	ENSG00000144959	protein_coding	NCEH1	7838.317839	8927.08692	7473.741066	1436.362167	1175.208916	1156.775209
ENSG00000111783.12	ENSG00000111783	protein_coding	RFX4	0	0	0	0	0	0
ENSG00000197893.13	ENSG00000197893	protein_coding	NRAP	0	0	0	0	0	0
ENSG00000159733.13	ENSG00000159733	protein_coding	ZFYVE28	595.9214377	461.0007232	528.7162071	281.2719648	233.7907291	269.832695
ENSG00000223864.1	ENSG00000223864	processed_pseudogene	NPM1P19	14.18860566	17.60766651	9.843120878	2.250175719	0	1.630409033
ENSG00000277539.1	ENSG00000277539	sense_intronic	AC138058.1	0	0	0	0	1.563817586	0
ENSG00000117602.11	ENSG00000117602	protein_coding	RCAN3	1452.558504	1557.478138	1196.642267	1369.606954	286.1786183	1187.752981
ENSG00000276532.1	ENSG00000276532	misc_RNA	Metazoa_SRP	0	0	0	0	0	0
ENSG00000255377.1	ENSG00000255377	processed_pseudogene	DUXAP5	0	0	0	0	0	0
ENSG00000258673.1	ENSG00000258673	antisense_RNA	LINC01397	0	0	0	0	0	0
ENSG00000173276.13	ENSG00000173276	protein_coding	ZBTB21	1526.161896	1198.92202	1545.369978	1101.085985	1517.684967	1576.605535
ENSG00000265144.1	ENSG00000265144	miRNA	MIR548AM	0	0	0	0	0	0
ENSG00000139531.12	ENSG00000139531	protein_coding	SUOX	490.3936831	195.2850286	192.6439372	821.3141374	196.2591071	253.5286047
ENSG00000163376.11	ENSG00000163376	protein_coding	KBTBD8	254.508114	238.5038464	87.18192777	18.00140575	14.85626707	44.83624842
ENSG00000204277.1	ENSG00000204277	lincRNA	LINC01993	0	0	0	0	0	0
ENSG00000249614.1	ENSG00000249614	lincRNA	LINC02503	0	0	0	0	0	0
ENSG00000223634.1	ENSG00000223634	lincRNA	AC012506.2	0	0	0	0	0	0
ENSG00000231597.1	ENSG00000231597	antisense_RNA	AC007557.2	0	0	0	0	0	0
ENSG00000230225.1	ENSG00000230225	unprocessed_pseudogene	MTND5P14	1.773575707	14.4062726	4.218480376	0	0	0
ENSG00000262619.1	ENSG00000262619	lincRNA	LINC00621	0	0	0	0	0	0
ENSG00000101236.16	ENSG00000101236	protein_coding	RNF24	4023.356492	3748.83227	3904.906668	2418.188839	1989.17597	2238.551603
ENSG00000263831.1	ENSG00000263831	miRNA	MIR378E	0	0	0	0	0	0
ENSG00000244155.1	ENSG00000244155	unprocessed_pseudogene	CYP4F34P	0	0	0	0	0	0
ENSG00000113360.16	ENSG00000113360	protein_coding	DROSHA	3916.055162	6036.228219	5167.638461	2260.676539	2354.327376	2254.855693
ENSG00000099385.11	ENSG00000099385	protein_coding	BCL7C	1537.690138	1315.772897	1466.625011	1961.403168	1613.859749	1687.47335
ENSG00000250990.1	ENSG00000250990	antisense_RNA	AC098851.1	0	0	0	0	0	0
ENSG00000223856.1	ENSG00000223856	unprocessed_pseudogene	RAB9AP2	0	0	0	0	0	0
ENSG00000161904.11	ENSG00000161904	protein_coding	LEMD2	1145.729907	1085.272536	1018.059931	2322.181342	2050.946764	1746.983279
ENSG00000207247.1	ENSG00000207247	misc_RNA	Y_RNA	0	0	0	0	0	0
ENSG00000186265.9	ENSG00000186265	protein_coding	BTLA	0	0	0	0	0	0
ENSG00000179111.8	ENSG00000179111	protein_coding	HES7	0	8.003484777	0	28.50222577	18.76581103	12.22806775
ENSG00000273792.1	ENSG00000273792	sense_intronic	AC022898.2	1.773575707	4.802090866	0	3.750292865	1.563817586	0
ENSG00000170325.14	ENSG00000170325	protein_coding	PRDM10	540.9405908	648.2822669	582.1502919	575.2949254	605.1974058	640.7507502
ENSG00000211679.2	ENSG00000211679	IG_C_gene	IGLC3	0	0	0	0	0	0
ENSG00000223001.1	ENSG00000223001	snRNA	RNU2-61P	0	0	0	0	0	0
ENSG00000214646.8	ENSG00000214646	transcribed_unprocessed_pseudogene	AC104758.1	0	0	0	0	0	2.44561355
ENSG00000104142.10	ENSG00000104142	protein_coding	VPS18	1789.537889	1066.064172	1234.60859	1602.125112	1293.277144	1564.377468
ENSG00000261504.1	ENSG00000261504	lincRNA	LINC01686	1.773575707	4.802090866	0	2.250175719	2.345726379	0
ENSG00000199767.1	ENSG00000199767	snRNA	RNU6-78P	0	0	0	0	0	0
ENSG00000201084.1	ENSG00000201084	misc_RNA	Y_RNA	0	0	0	0	0	0
ENSG00000203730.2	ENSG00000203730	protein_coding	TEDDM1	0	0	0	0	0	0
ENSG00000230107.1	ENSG00000230107	lincRNA	AL022316.1	0	0	0	0	0	0
ENSG00000156467.9	ENSG00000156467	protein_coding	UQCRB	3744.018318	7335.994147	6822.688928	4720.868658	6417.125465	5096.658639
ENSG00000256566.1	ENSG00000256566	protein_coding	AL049650.1	10.64145424	3.201393911	0	21.00164004	10.16481431	8.152045167
ENSG00000264720.3	ENSG00000264720	miRNA	MIR3117	4.433939269	3.201393911	2.812320251	0	0.781908793	1.630409033
ENSG00000261532.1	ENSG00000261532	lincRNA	AC009065.7	0	0	0	0	0	0
ENSG00000230248.1	ENSG00000230248	lincRNA	Z98742.1	0	0	0	0	0	0
ENSG00000224870.6	ENSG00000224870	processed_transcript	AL391244.1	117.9427845	219.2954829	139.2098524	104.2581416	55.51552431	79.07483812
ENSG00000254028.1	ENSG00000254028	lincRNA	AC083843.1	0	0	0	0	0	0
ENSG00000204308.7	ENSG00000204308	protein_coding	RNF5	1025.126759	1637.512985	1541.151497	1104.836278	842.1157701	999.4407375
ENSG00000169856.8	ENSG00000169856	protein_coding	ONECUT1	0	0	0	0	0	0
ENSG00000272130.1	ENSG00000272130	lincRNA	AC091946.2	0	0	0	0	1.563817586	0
ENSG00000183206.17	ENSG00000183206	protein_coding	POTEC	0	0	0	0	0	0
ENSG00000207548.3	ENSG00000207548	miRNA	MIR217	0	0	0	0	0	0
ENSG00000168939.11	ENSG00000168939	protein_coding	SPRY3	78.92411898	68.82996908	115.3051303	149.261656	156.3817586	149.9976311
ENSG00000265802.2	ENSG00000265802	misc_RNA	RN7SL49P	1.773575707	0	0	3.000234292	3.127635172	2.44561355
ENSG00000268830.1	ENSG00000268830	processed_pseudogene	BNIP3P32	0	0	0	0	0	0
ENSG00000154447.14	ENSG00000154447	protein_coding	SH3RF1	3136.568639	3524.734696	2855.911215	4462.09845	4782.154178	4362.974574
ENSG00000260281.5	ENSG00000260281	antisense_RNA	ITFG1-AS1	0	0	0	0	0	0
ENSG00000173093.12	ENSG00000173093	protein_coding	CCDC63	0	0	0	0	0	0
ENSG00000132964.11	ENSG00000132964	protein_coding	CDK8	919.5990043	1218.130383	1192.423786	1066.583291	1239.325437	1086.667621
ENSG00000206801.1	ENSG00000206801	snRNA	RNU6-639P	0	0	0	0	0	0
ENSG00000284654.1	ENSG00000284654	unitary_pseudogene	AP000553.6	0	0	0	0	0	0
ENSG00000233378.1	ENSG00000233378	unprocessed_pseudogene	USP9YP34	0	0	0	0	0	0
ENSG00000232464.1	ENSG00000232464	antisense_RNA	Z98949.3	0	0	0	0	0	0
ENSG00000214612.3	ENSG00000214612	processed_pseudogene	RPS19P1	1.773575707	0	0	3.000234292	0.781908793	0.815204517
ENSG00000223505.2	ENSG00000223505	processed_pseudogene	AC114402.1	0	0	0	0	0	0
ENSG00000231992.1	ENSG00000231992	sense_intronic	AC092802.3	0	0	0	1.500117146	0	0
ENSG00000183570.16	ENSG00000183570	protein_coding	PCBP3	35.47151415	4.802090866	251.7026624	8.250644302	8.600996724	21.19531744
ENSG00000101680.14	ENSG00000101680	protein_coding	LAMA1	531.1859244	510.6223288	981.4997675	952.5743876	916.3971055	946.4524439
ENSG00000211884.1	ENSG00000211884	TR_J_gene	TRAJ5	0	0	0	0	0	0
ENSG00000255284.1	ENSG00000255284	lincRNA	AP006621.3	38.13187771	19.20836347	33.74784301	51.75404153	73.49942655	67.66197489
ENSG00000252861.1	ENSG00000252861	snRNA	RNU6-448P	0	0	0	0	0	0
ENSG00000225814.1	ENSG00000225814	processed_pseudogene	GRPEL2P2	0	0	1.406160125	0	0	0
ENSG00000111785.19	ENSG00000111785	protein_coding	RIC8B	559.5631357	558.6432374	835.2591145	563.2939883	853.0624932	816.0197213
ENSG00000187325.4	ENSG00000187325	protein_coding	TAF9B	1769.141768	3156.574396	2082.523146	2010.907034	2039.218132	1733.940007
ENSG00000261279.5	ENSG00000261279	transcribed_unprocessed_pseudogene	ULK4P1	0	0	0	0	0	0
ENSG00000173846.12	ENSG00000173846	protein_coding	PLK3	496.6011981	443.3930567	305.1367472	756.8091001	648.9842982	854.3343335
ENSG00000168303.6	ENSG00000168303	protein_coding	MPLKIP	579.0724685	504.219541	579.3379716	829.5647817	865.5730339	807.0524716
ENSG00000242559.3	ENSG00000242559	misc_RNA	RN7SL144P	0	0	0	0	0	0
ENSG00000204022.9	ENSG00000204022	protein_coding	LIPJ	0	0	0	0	3.909543965	4.076022584
ENSG00000197891.11	ENSG00000197891	protein_coding	SLC22A12	0	0	0	0	0	0
ENSG00000133027.17	ENSG00000133027	protein_coding	PEMT	368.9037472	281.7226642	326.2291491	447.784968	321.364514	367.657237
ENSG00000213128.3	ENSG00000213128	processed_pseudogene	AC109327.1	0	0	0	0	0	0
ENSG00000124900.12	ENSG00000124900	protein_coding	TRIM51	0	0	0	0	0	0
ENSG00000197562.9	ENSG00000197562	protein_coding	RAB40C	142.7728445	236.9031494	329.0414693	178.5139404	168.1103905	176.8993801
ENSG00000126562.16	ENSG00000126562	protein_coding	WNK4	70.9430283	36.81602997	358.570832	970.5757934	845.2434053	957.8653072
ENSG00000200303.1	ENSG00000200303	snRNA	RNU6-940P	0	0	0	0	0	0
ENSG00000278382.1	ENSG00000278382	processed_pseudogene	AL161629.2	0	0	0	0	0	0
ENSG00000260859.1	ENSG00000260859	sense_intronic	AC025280.1	0.886787854	0	5.624640501	0	0.781908793	0
ENSG00000240870.2	ENSG00000240870	processed_pseudogene	AP003551.1	0	0	0	0	0	0
ENSG00000256098.1	ENSG00000256098	processed_pseudogene	AP002392.1	0	0	0	0	0	0
ENSG00000249488.1	ENSG00000249488	processed_pseudogene	NACAP5	0	0	0	0	0	0
ENSG00000260628.5	ENSG00000260628	transcribed_unprocessed_pseudogene	AC142381.3	46.11296839	20.80906042	0	83.2565016	53.16979793	59.50992972
ENSG00000221164.1	ENSG00000221164	snoRNA	SNORA11F	14.18860566	20.80906042	11.249281	9.000702875	3.127635172	13.04327227
ENSG00000203356.2	ENSG00000203356	lincRNA	LINC01562	0	0	0	0	8.600996724	0
ENSG00000251236.1	ENSG00000251236	unprocessed_pseudogene	AC021146.8	0	0	0	0	0	0
ENSG00000266908.1	ENSG00000266908	lincRNA	AL109935.2	0	0	0	0	0	0
ENSG00000251377.1	ENSG00000251377	lincRNA	AC079340.2	0	0	0	0	0	0
ENSG00000179165.10	ENSG00000179165	protein_coding	PXT1	0	0	0	0	0	0
ENSG00000082515.17	ENSG00000082515	protein_coding	MRPL22	914.2782772	1162.10599	1123.52194	907.5708732	957.8382715	787.4875632
ENSG00000201065.1	ENSG00000201065	snRNA	RNU6-461P	0	0	0	0	0	0
ENSG00000253943.1	ENSG00000253943	processed_pseudogene	KRT18P37	0	0	0	0	1.563817586	0
ENSG00000214027.3	ENSG00000214027	processed_pseudogene	ARPC3P5	0	3.201393911	0	0.750058573	0	0
ENSG00000278060.1	ENSG00000278060	antisense_RNA	AC012366.1	0	0	0	0	0	0
ENSG00000219951.4	ENSG00000219951	processed_pseudogene	AL391416.1	1.773575707	0	0	0	2.345726379	0.815204517
ENSG00000284666.1	ENSG00000284666	lincRNA	Z98259.2	0	0	0	0	0	0
ENSG00000130287.13	ENSG00000130287	protein_coding	NCAN	0	0	0	0	0	0
ENSG00000232412.1	ENSG00000232412	lincRNA	AL121601.1	0	0	4.218480376	3.750292865	3.909543965	2.44561355
ENSG00000259413.2	ENSG00000259413	processed_pseudogene	AC011270.1	0	0	0	0	0	0
ENSG00000258279.3	ENSG00000258279	lincRNA	LINC00592	0	0	7.030800627	8.250644302	8.600996724	9.782454201
ENSG00000271288.1	ENSG00000271288	IG_V_pseudogene	IGHV1OR15-3	0	0	0	0	0	0
ENSG00000227742.2	ENSG00000227742	transcribed_unitary_pseudogene	CALR4P	0	0	0	0	2.345726379	0
ENSG00000279069.1	ENSG00000279069	TEC	AC015813.5	66.50908903	48.02090866	44.99712401	47.25369009	30.49444293	44.0210439
ENSG00000153208.16	ENSG00000153208	protein_coding	MERTK	24.8300599	24.01045433	39.37248351	3.750292865	3.909543965	14.6736813
ENSG00000269444.1	ENSG00000269444	sense_overlapping	AC011491.2	2.660363561	0	0	0.750058573	0	4.076022584
ENSG00000253840.1	ENSG00000253840	processed_pseudogene	AC044836.1	0	0	0	0	0	0
ENSG00000228502.1	ENSG00000228502	processed_pseudogene	EEF1A1P11	64.73551332	54.42369648	84.36960752	51.00398296	72.71751776	75.81402006
ENSG00000199354.1	ENSG00000199354	rRNA	RNA5SP273	0	0	0	0	0	0
ENSG00000268181.3	ENSG00000268181	processed_transcript	AC073188.6	0	0	0	0	0	0
ENSG00000251568.1	ENSG00000251568	processed_pseudogene	ALG3P1	0	0	0	0	0	0
ENSG00000270015.1	ENSG00000270015	sense_intronic	AC087481.3	209.2819335	132.8578473	112.49281	168.7631789	143.8712179	194.018675
ENSG00000224354.2	ENSG00000224354	processed_pseudogene	MTND2P5	0	0	0	0	0	0
ENSG00000259474.1	ENSG00000259474	antisense_RNA	AC027228.1	0	0	0	0	0	0
ENSG00000266561.2	ENSG00000266561	processed_pseudogene	AC011195.1	0	0	0	0	0	0
ENSG00000135905.18	ENSG00000135905	protein_coding	DOCK10	1506.652563	1522.262805	1259.919472	1412.360293	1362.085118	1349.163475
ENSG00000231740.1	ENSG00000231740	lincRNA	AL136985.1	0	0	0	0	0	0
ENSG00000117682.16	ENSG00000117682	protein_coding	DHDDS	2001.480186	2324.211979	1248.670191	1635.127689	1576.328127	1720.08153
ENSG00000267348.2	ENSG00000267348	antisense_RNA	AC011489.1	5.320727122	0	4.218480376	5.25041001	3.909543965	4.076022584
ENSG00000276934.1	ENSG00000276934	sense_intronic	AC009704.2	6.207514976	0	2.812320251	0	2.345726379	2.44561355
ENSG00000271904.1	ENSG00000271904	lincRNA	AC091826.2	0	0	0	0	0	0
ENSG00000227719.1	ENSG00000227719	antisense_RNA	AC006042.1	0	0	0	0	0	0
ENSG00000235802.1	ENSG00000235802	antisense_RNA	HCFC1-AS1	0	0	0	0	0	0
ENSG00000233139.1	ENSG00000233139	processed_pseudogene	AC244636.2	0	3.201393911	0	0	0	0
ENSG00000154493.17	ENSG00000154493	protein_coding	C10orf90	16.84896922	4.802090866	18.28008163	2.250175719	7.037179138	0
ENSG00000174197.16	ENSG00000174197	protein_coding	MGA	2588.533745	2825.230126	3014.807309	1772.388408	1671.721	1756.765734
ENSG00000280224.1	ENSG00000280224	lincRNA	AL008636.1	0	0	0	0	0	0
ENSG00000254971.1	ENSG00000254971	lincRNA	AP003122.2	0	0	0	0	0	0
ENSG00000282164.2	ENSG00000282164	sense_intronic	PEG13	2.660363561	8.003484777	0	18.75146432	8.600996724	20.38011292
ENSG00000175643.8	ENSG00000175643	protein_coding	RMI2	336.9793844	653.0843578	562.4640501	267.020852	268.9766248	272.2783086
ENSG00000100626.16	ENSG00000100626	protein_coding	GALNT16	50.54690766	160.0696955	127.9605714	5.25041001	7.037179138	0
ENSG00000237816.1	ENSG00000237816	processed_pseudogene	RPL21P109	0	0	0	0	0	0
ENSG00000228797.2	ENSG00000228797	processed_pseudogene	FAM207BP	1.773575707	0	0	0	0	0
ENSG00000206717.1	ENSG00000206717	misc_RNA	Y_RNA	0	0	0	0	0	0
ENSG00000259402.1	ENSG00000259402	sense_intronic	AC090515.5	2.660363561	0	0	0	0	1.630409033
ENSG00000269968.1	ENSG00000269968	antisense_RNA	AC006064.4	483.2993803	1749.561772	939.3149637	57.75451012	32.05826052	19.5649084
ENSG00000230426.2	ENSG00000230426	lincRNA	ERVMER61-1	0	0	0	0	0	0
ENSG00000249203.1	ENSG00000249203	lincRNA	LINC02224	0	0	0	0	0	0
ENSG00000249860.3	ENSG00000249860	protein_coding	MTRNR2L5	0	0	0	0	0	0
ENSG00000168746.8	ENSG00000168746	lincRNA	LINC01620	0	0	0	0	0	0
ENSG00000136631.12	ENSG00000136631	protein_coding	VPS45	1473.841413	1162.10599	1011.02913	1747.636475	1941.479533	1861.111912
ENSG00000251101.1	ENSG00000251101	processed_pseudogene	AC147055.4	0	0	0	0	0	0
ENSG00000261710.1	ENSG00000261710	lincRNA	AC104417.2	0	0	0	0	0	0
ENSG00000257748.1	ENSG00000257748	lincRNA	LINC02281	0	0	0	0	0	0
ENSG00000196338.12	ENSG00000196338	protein_coding	NLGN3	46.11296839	36.81602997	32.34168288	50.25392439	45.35071	48.912271
ENSG00000230274.1	ENSG00000230274	processed_pseudogene	PGAM1P3	0	0	0	0	0	0
ENSG00000066777.8	ENSG00000066777	protein_coding	ARFGEF1	3974.58316	4581.194686	4146.76621	3723.290756	4155.845235	4193.412034
ENSG00000251429.1	ENSG00000251429	transcribed_processed_pseudogene	AC098679.3	3.547151415	11.20487869	0	4.500351438	3.909543965	2.44561355
ENSG00000263531.1	ENSG00000263531	antisense_RNA	AC130324.1	0	0	0	0	0	0
ENSG00000230039.1	ENSG00000230039	processed_pseudogene	AL450487.1	1.773575707	0	2.812320251	0	1.563817586	0
ENSG00000277711.1	ENSG00000277711	processed_pseudogene	AL591222.3	0	0	0	0	0	0
ENSG00000186675.6	ENSG00000186675	protein_coding	MAGEE2	0	0	0	0	0	0
ENSG00000273184.1	ENSG00000273184	processed_transcript	AC010655.4	8.867878537	40.01742389	1.406160125	0	3.127635172	0
ENSG00000184979.9	ENSG00000184979	protein_coding	USP18	378.6584135	169.6738773	268.5765839	62.25486155	43.00498362	78.25963361
ENSG00000242571.1	ENSG00000242571	processed_pseudogene	RPL21P11	3.547151415	0	2.812320251	1.500117146	7.819087931	2.44561355
ENSG00000272335.1	ENSG00000272335	lincRNA	AC093297.3	158.7350258	168.0731803	177.1761758	138.0107774	134.4883124	152.4432446
ENSG00000283907.1	ENSG00000283907	antisense_RNA	AD000090.1	0	0	0	0	0	0
ENSG00000271511.1	ENSG00000271511	processed_pseudogene	AL161756.2	0	0	0	0	0	0
ENSG00000199322.1	ENSG00000199322	rRNA	RNA5SP183	0	0	0	0	0	0
ENSG00000238419.1	ENSG00000238419	snRNA	RNU7-186P	0	0	0	0	0	0
ENSG00000240480.1	ENSG00000240480	transcribed_processed_pseudogene	RPL29P2	1.773575707	0	0	0.750058573	2.345726379	0
ENSG00000233996.1	ENSG00000233996	processed_pseudogene	AC013439.1	0	0	0	0	0	0
ENSG00000171243.7	ENSG00000171243	protein_coding	SOSTDC1	0	0	0	0	0	0
ENSG00000282692.1	ENSG00000282692	lincRNA	AC129915.3	0	0	0	0	0	0
ENSG00000267041.5	ENSG00000267041	protein_coding	ZNF850	292.6399917	302.5317246	254.5149827	197.2654047	175.1475696	176.8993801
ENSG00000250180.1	ENSG00000250180	lincRNA	AC074344.2	0	0	0	0	0	0
ENSG00000251535.1	ENSG00000251535	processed_pseudogene	AC079140.4	2.660363561	0	0	2.250175719	0	2.44561355
ENSG00000227123.1	ENSG00000227123	processed_pseudogene	RPL12P44	0	0	0	0	0	0
ENSG00000237064.1	ENSG00000237064	processed_pseudogene	EIF3IP1	0.886787854	0	0	0	0	0
ENSG00000277297.1	ENSG00000277297	processed_pseudogene	ATP5A1P10	2.660363561	0	2.812320251	0	0	0
ENSG00000223202.1	ENSG00000223202	misc_RNA	RN7SKP297	0	0	0	0	0	0
ENSG00000147081.14	ENSG00000147081	protein_coding	AKAP4	0	0	0	0	0	0
ENSG00000244089.1	ENSG00000244089	processed_pseudogene	HMGB1P30	0	0	0	0	0	0
ENSG00000266761.1	ENSG00000266761	miRNA	MIR3194	0	0	0	0	0	0
ENSG00000272995.1	ENSG00000272995	antisense_RNA	AC097505.1	0	0	4.218480376	0	0	3.260818067
ENSG00000231369.1	ENSG00000231369	processed_pseudogene	Z97353.1	0	0	0	5.25041001	0	0
ENSG00000251080.1	ENSG00000251080	lincRNA	AC024132.2	0	0	0	0	0	0
ENSG00000100625.8	ENSG00000100625	protein_coding	SIX4	936.4479735	979.6265367	762.1387879	909.0709904	978.9498089	944.0068304
ENSG00000111530.12	ENSG00000111530	protein_coding	CAND1	7144.849737	6380.378064	5668.231465	9894.022635	11416.65029	10185.98044
ENSG00000120457.11	ENSG00000120457	protein_coding	KCNJ5	0	0	0	0	0	0
ENSG00000231234.2	ENSG00000231234	transcribed_processed_pseudogene	SKP1P1	6.207514976	8.003484777	9.843120878	10.50082002	21.89344621	4.8912271
ENSG00000131538.7	ENSG00000131538	lincRNA	TTTY6	0	0	0	0	0	0
ENSG00000258629.1	ENSG00000258629	processed_pseudogene	AL391261.1	0	0	0	0	1.563817586	0
ENSG00000268407.1	ENSG00000268407	processed_pseudogene	AC006115.2	0	0	0	0	0	0
ENSG00000276205.1	ENSG00000276205	unprocessed_pseudogene	AL603758.1	0	0	0	0	0	0
ENSG00000272989.1	ENSG00000272989	lincRNA	LINC02012	1.773575707	0	0	0	0	3.260818067
ENSG00000271978.1	ENSG00000271978	lincRNA	AL359643.2	4.433939269	16.00696955	0	14.25111289	6.255270345	8.967249684
ENSG00000214176.9	ENSG00000214176	transcribed_unprocessed_pseudogene	PLEKHM1P1	342.3001115	94.44112037	87.18192777	497.2888339	387.8267614	509.502823
ENSG00000100122.5	ENSG00000100122	protein_coding	CRYBB1	0	0	0	0	0	0
ENSG00000201077.1	ENSG00000201077	snRNA	RNU6-188P	0	0	0	0	0	0
ENSG00000092529.23	ENSG00000092529	protein_coding	CAPN3	86.01842181	8.003484777	108.2743297	210.766459	201.7324686	237.2245144
ENSG00000154975.13	ENSG00000154975	protein_coding	CA10	0	0	0	0	0	0
ENSG00000056972.18	ENSG00000056972	protein_coding	TRAF3IP2	858.4106424	992.4321124	1574.89934	956.3246805	720.1379984	785.8571541
ENSG00000112818.9	ENSG00000112818	protein_coding	MEP1A	0	0	0	0	0	0
ENSG00000257682.1	ENSG00000257682	lincRNA	AC090503.1	0	0	0	0	0	0
ENSG00000113492.13	ENSG00000113492	protein_coding	AGXT2	0	0	0	0	0	0
ENSG00000252848.1	ENSG00000252848	rRNA	RNA5SP230	0	0	0	0	0	0
ENSG00000280214.1	ENSG00000280214	TEC	AC027682.7	7.981090684	11.20487869	7.030800627	15.00117146	11.7286319	14.6736813
ENSG00000266097.1	ENSG00000266097	miRNA	MIR5192	0	0	0	0	0	0
ENSG00000250413.1	ENSG00000250413	antisense_RNA	AC005674.1	0	0	0	0	0	0
ENSG00000275778.1	ENSG00000275778	protein_coding	AC018630.6	15.07539351	59.22578735	19.68624176	12.00093717	32.05826052	6.521636134
ENSG00000253735.1	ENSG00000253735	lincRNA	AC021736.1	0	0	0	0	0	0
ENSG00000142875.19	ENSG00000142875	protein_coding	PRKACB	2782.740285	3273.425274	2791.227849	4176.326134	4639.846778	4248.030737
ENSG00000239547.3	ENSG00000239547	misc_RNA	RN7SL843P	0	0	0	0	0	0
ENSG00000257509.1	ENSG00000257509	sense_intronic	AC073487.1	5.320727122	20.80906042	5.624640501	4.500351438	4.691452758	6.521636134
ENSG00000075790.10	ENSG00000075790	protein_coding	BCAP29	1655.632923	3241.411335	2187.985155	1395.859004	1634.189378	1429.053518
ENSG00000170927.14	ENSG00000170927	protein_coding	PKHD1	0	0	0	0	0	0
ENSG00000253099.1	ENSG00000253099	snRNA	RNU2-60P	0	0	0	0	0	0
ENSG00000203616.2	ENSG00000203616	processed_pseudogene	RHOT1P2	7.09430283	1.600696955	15.46776138	1.500117146	0	0
ENSG00000140522.11	ENSG00000140522	protein_coding	RLBP1	0	0	0	0	0	0
ENSG00000168172.8	ENSG00000168172	protein_coding	HOOK3	6023.063103	7902.640869	5813.065958	6533.760229	6752.564337	6358.595231
ENSG00000102096.9	ENSG00000102096	protein_coding	PIM2	323.6775666	392.1707541	329.0414693	276.0215548	173.5837521	254.3438092
ENSG00000233829.1	ENSG00000233829	processed_pseudogene	AC017078.1	0	0	0	0	0	0
ENSG00000109606.12	ENSG00000109606	protein_coding	DHX15	8441.33358	9351.271614	7889.964463	6650.019308	7281.91659	6167.837374
ENSG00000225928.2	ENSG00000225928	processed_pseudogene	CACYBPP1	0	0	0	0	0	0
ENSG00000120451.10	ENSG00000120451	protein_coding	SNX19	5704.706263	6189.895127	6860.655252	5479.177875	5163.725669	5304.53579
ENSG00000226536.1	ENSG00000226536	processed_pseudogene	SETP15	0	0	0	0	0	0
ENSG00000113520.10	ENSG00000113520	protein_coding	IL4	0	0	0	0	0	0
ENSG00000279897.1	ENSG00000279897	antisense_RNA	BIRC6-AS2	0	0	0	0	0	0
ENSG00000213180.4	ENSG00000213180	processed_pseudogene	RPL36AP48	0	0	0	0	0	0
ENSG00000206832.1	ENSG00000206832	snRNA	RNU6V	0	0	0	0	0	0
ENSG00000229735.1	ENSG00000229735	processed_pseudogene	FTLP16	0	0	0	0	0	0
ENSG00000200799.1	ENSG00000200799	snRNA	RNU6-770P	0	0	0	1.500117146	0	0
ENSG00000215915.9	ENSG00000215915	protein_coding	ATAD3C	0	4.802090866	0	18.00140575	19.54771983	20.38011292
ENSG00000276291.5	ENSG00000276291	transcribed_unprocessed_pseudogene	FRG1HP	140.9992687	240.1045433	215.1424992	241.5188605	293.9977062	274.7239221
ENSG00000117133.10	ENSG00000117133	protein_coding	RPF1	1953.593642	2641.149976	2597.177752	1668.880325	1878.92683	1647.528328
ENSG00000085999.11	ENSG00000085999	protein_coding	RAD54L	868.1653088	715.5115391	735.4217456	245.2691533	175.9294784	194.8338795
ENSG00000269910.1	ENSG00000269910	antisense_RNA	AL049840.2	6.207514976	8.003484777	2.812320251	1.500117146	2.345726379	0.815204517
ENSG00000228403.1	ENSG00000228403	sense_intronic	AC035139.1	0	0	0	0	0	0
ENSG00000110172.11	ENSG00000110172	protein_coding	CHORDC1	1575.822016	2652.354855	2277.979403	1398.10918	1982.13879	1606.768102
ENSG00000164889.13	ENSG00000164889	protein_coding	SLC4A2	4546.561326	2830.032217	3513.994153	6001.218642	4760.260732	5751.267866
ENSG00000283866.1	ENSG00000283866	antisense_RNA	AP000842.4	2.660363561	0	0	0	0	0
ENSG00000258337.1	ENSG00000258337	sense_intronic	AC130895.1	0	0	0	0	0	0
ENSG00000248770.1	ENSG00000248770	unprocessed_pseudogene	AC019235.1	0	0	0	0	0	0
ENSG00000167384.10	ENSG00000167384	protein_coding	ZNF180	478.865441	326.5421789	434.5034787	453.7854366	480.0919989	375.8092822
ENSG00000225124.1	ENSG00000225124	processed_pseudogene	RPL23AP36	0	0	0	0	0	0
ENSG00000113732.8	ENSG00000113732	protein_coding	ATP6V0E1	4985.521314	6061.83937	7811.219496	4710.367838	4421.694225	4646.665745
ENSG00000259715.1	ENSG00000259715	lincRNA	AC022087.1	0	0	0	0	0	0
ENSG00000278603.1	ENSG00000278603	unprocessed_pseudogene	AC245033.3	0	0	0	0.750058573	0.781908793	0.815204517
ENSG00000255618.1	ENSG00000255618	lincRNA	LINC02440	0	0	0	0	0	0
ENSG00000238067.1	ENSG00000238067	unprocessed_pseudogene	XKRYP1	0	0	0	0	0	0
ENSG00000106809.10	ENSG00000106809	protein_coding	OGN	15.07539351	80.03484777	28.12320251	0	0	0
ENSG00000269966.1	ENSG00000269966	lincRNA	AL136164.2	0	0	0	0	0	0
ENSG00000138152.8	ENSG00000138152	protein_coding	BTBD16	0	0	0	0	0	0
ENSG00000230428.1	ENSG00000230428	transcribed_unprocessed_pseudogene	AL049542.1	0	0	0	0	0	0
ENSG00000232896.1	ENSG00000232896	lincRNA	AL592463.1	0	0	0	0	0	0
ENSG00000213421.4	ENSG00000213421	processed_pseudogene	AC099670.1	0	3.201393911	0	0	0	0
ENSG00000253112.1	ENSG00000253112	antisense_RNA	AC102945.1	0	0	0	0	0	0
ENSG00000253983.2	ENSG00000253983	antisense_RNA	AC087627.1	0	0	0	0	0	0
ENSG00000243964.1	ENSG00000243964	processed_pseudogene	RPL23AP65	4.433939269	6.402787822	4.218480376	3.750292865	0.781908793	4.076022584
ENSG00000102921.7	ENSG00000102921	protein_coding	N4BP1	2289.686238	2594.729765	2674.516558	2486.444169	2632.686906	2644.523452
ENSG00000100216.5	ENSG00000100216	protein_coding	TOMM22	2859.00404	2716.382733	2629.519434	1773.888525	1502.046791	1659.756396
ENSG00000167311.13	ENSG00000167311	protein_coding	ART5	0	0	0	0	0	4.8912271
ENSG00000126953.5	ENSG00000126953	protein_coding	TIMM8A	402.6016856	299.3303307	320.6045086	250.5195634	269.7585336	224.9964466
ENSG00000276376.1	ENSG00000276376	snRNA	U7	0	0	0	0	1.563817586	1.630409033
ENSG00000126231.13	ENSG00000126231	protein_coding	PROZ	0	0	0	0	0	0
ENSG00000267513.3	ENSG00000267513	processed_pseudogene	HMGN1P31	0	0	0	0	0	0
ENSG00000163464.7	ENSG00000163464	protein_coding	CXCR1	0	0	0	0	0	0
ENSG00000236246.2	ENSG00000236246	unprocessed_pseudogene	AC073135.1	0	0	0	0	0	0
ENSG00000259140.2	ENSG00000259140	processed_pseudogene	AL049839.1	0	0	0	0	0	0
ENSG00000201444.1	ENSG00000201444	snRNA	RNU6-1082P	0	0	0	0	0	0
ENSG00000232573.1	ENSG00000232573	processed_pseudogene	RPL3P4	27.49042347	260.9136037	201.0808979	27.00210863	25.80299017	30.97777164
ENSG00000261431.1	ENSG00000261431	antisense_RNA	AL023803.1	0	0	0	1.500117146	0	0
ENSG00000253164.5	ENSG00000253164	lincRNA	AC023403.1	0	0	0	0	0	0
ENSG00000250697.1	ENSG00000250697	lincRNA	AC010343.3	7.09430283	0	0	3.750292865	0	0
ENSG00000230319.1	ENSG00000230319	antisense_RNA	AL022476.1	0	0	0	0	0	0
ENSG00000176256.10	ENSG00000176256	protein_coding	HMGB4	0	0	0	0	0	0
ENSG00000232163.2	ENSG00000232163	processed_pseudogene	RPLP1P13	0	0	0	0	0	0
ENSG00000241792.1	ENSG00000241792	lincRNA	AC092958.2	0	0	0	0	0	0
ENSG00000278395.1	ENSG00000278395	unprocessed_pseudogene	AC243829.6	0	0	0	0	0	0
ENSG00000167178.15	ENSG00000167178	protein_coding	ISLR2	0	0	9.843120878	43.50339723	47.69643638	4.8912271
ENSG00000155016.17	ENSG00000155016	protein_coding	CYP2U1	1318.653538	1269.352686	1753.481676	1038.081065	1128.294388	1047.537804
ENSG00000260092.1	ENSG00000260092	protein_coding	AC009163.2	0	0	0	0	0	0
ENSG00000092054.12	ENSG00000092054	protein_coding	MYH7	0	0	0	0	0	0
ENSG00000206989.1	ENSG00000206989	snoRNA	SNORD63	4.433939269	4.802090866	4.218480376	2.250175719	3.127635172	5.706431617
ENSG00000176752.6	ENSG00000176752	unitary_pseudogene	OR51A1P	0	0	0	0	0	0
ENSG00000237714.1	ENSG00000237714	antisense_RNA	P4HA2-AS1	0	0	0	0	0	0
ENSG00000283200.1	ENSG00000283200	miRNA	MIR1206	0.886787854	0	0	1.500117146	0	0.815204517
ENSG00000231149.2	ENSG00000231149	lincRNA	AL354979.1	0	0	0	0	0	0
ENSG00000270971.2	ENSG00000270971	processed_pseudogene	REXO1L8P	0	0	0	0	0	0
ENSG00000267313.7	ENSG00000267313	lincRNA	KC6	3.547151415	0	0	13.50105431	28.14871655	35.05379422
ENSG00000105865.10	ENSG00000105865	protein_coding	DUS4L	260.715629	297.7296337	359.9769921	266.2707934	293.2157974	235.5941053
ENSG00000269107.1	ENSG00000269107	lincRNA	AC092329.1	5.320727122	0	0	0	0	4.8912271
ENSG00000151632.17	ENSG00000151632	protein_coding	AKR1C2	250.9609626	145.6634229	316.3860282	54.00421725	61.77079465	53.8034981
ENSG00000258999.1	ENSG00000258999	antisense_RNA	AL136040.1	0	0	0	1.500117146	0	0.815204517
ENSG00000270639.1	ENSG00000270639	processed_pseudogene	ECM1P1	0	0	0	0	0	0
ENSG00000180089.5	ENSG00000180089	protein_coding	TMEM86B	43.45260483	30.41324215	26.71704238	84.00656017	47.69643638	53.8034981
ENSG00000254595.1	ENSG00000254595	processed_pseudogene	AC084337.1	15.07539351	19.20836347	8.436960752	3.750292865	3.909543965	5.706431617
ENSG00000078295.16	ENSG00000078295	protein_coding	ADCY2	0	0	0	3.000234292	4.691452758	5.706431617
ENSG00000276488.1	ENSG00000276488	antisense_RNA	AC008735.4	0	0	4.218480376	1.500117146	2.345726379	0
ENSG00000147509.13	ENSG00000147509	protein_coding	RGS20	1008.27779	897.990992	777.6065493	89.25697018	83.66424086	60.32513424
ENSG00000261882.1	ENSG00000261882	processed_pseudogene	AC006600.1	0	0	0	0	0	0
ENSG00000270965.1	ENSG00000270965	processed_pseudogene	NTAN1P1	0	0	0	0	0	0
ENSG00000272601.1	ENSG00000272601	transcribed_unprocessed_pseudogene	AC010655.3	19.50933278	20.80906042	14.06160125	23.25181576	17.98390224	17.93449937
ENSG00000084623.11	ENSG00000084623	protein_coding	EIF3I	8407.635641	7356.803207	7843.561179	4809.37557	4576.512166	4645.850541
ENSG00000115705.20	ENSG00000115705	protein_coding	TPO	0	0	0	0	0	0
ENSG00000251455.1	ENSG00000251455	antisense_RNA	AC092611.1	0	0	0	0	0	0
ENSG00000226394.2	ENSG00000226394	processed_pseudogene	AC093423.1	0	0	0	0	0	0
ENSG00000258985.1	ENSG00000258985	antisense_RNA	AL352979.2	0	0	0	0	0	0
ENSG00000205018.2	ENSG00000205018	antisense_RNA	AC092384.1	0	0	0	0	0	0
ENSG00000211725.3	ENSG00000211725	TR_V_gene	TRBV5-5	0	0	0	0	0	0
ENSG00000164104.11	ENSG00000164104	protein_coding	HMGB2	3200.417364	10166.02636	4544.709525	2139.16705	2737.462685	2098.336426
ENSG00000284488.1	ENSG00000284488	miRNA	MIR6890	0.886787854	0	1.406160125	0.750058573	0.781908793	0.815204517
ENSG00000222011.8	ENSG00000222011	protein_coding	FAM185A	108.1881182	155.2676047	95.61888852	90.00702875	75.84515293	81.52045167
ENSG00000188991.3	ENSG00000188991	protein_coding	SLC15A5	0	0	0	0	0	0
ENSG00000283503.1	ENSG00000283503	lincRNA	LINC01902	0	0	0	0	0	0
ENSG00000177889.9	ENSG00000177889	protein_coding	UBE2N	2714.45762	3134.164639	3269.322291	3376.013637	3237.884312	5398.28431
ENSG00000204392.10	ENSG00000204392	protein_coding	LSM2	842.448461	755.528963	726.9847848	683.3033599	595.8145003	564.9367301
ENSG00000253270.1	ENSG00000253270	lincRNA	AC090541.1	0	0	0	0	0	0
ENSG00000267449.1	ENSG00000267449	antisense_RNA	AC005884.2	1.773575707	0	2.812320251	0	0	0
ENSG00000154678.16	ENSG00000154678	protein_coding	PDE1C	4140.412489	7430.435267	4329.567026	245.2691533	229.8811852	232.3332873
ENSG00000200530.1	ENSG00000200530	snoRNA	SNORD35B	0.886787854	1.600696955	1.406160125	0.750058573	0.781908793	0.815204517
ENSG00000237595.3	ENSG00000237595	lincRNA	AL161937.2	6.207514976	0	0	6.000468583	2.345726379	5.706431617
ENSG00000244128.5	ENSG00000244128	lincRNA	LINC01322	0	0	0	0	0	0
ENSG00000227172.2	ENSG00000227172	antisense_RNA	AC011290.1	0	0	0	0	0	0
ENSG00000201142.1	ENSG00000201142	snRNA	RNVU1-8	0	0	0	0	0	0
ENSG00000165029.15	ENSG00000165029	protein_coding	ABCA1	3221.700273	3140.567427	3355.098059	2161.668807	2410.624809	2373.875553
ENSG00000232188.1	ENSG00000232188	lincRNA	AL354714.4	0	0	0	0	0	0
ENSG00000159885.13	ENSG00000159885	protein_coding	ZNF222	136.5653295	113.6494838	139.2098524	183.7643504	163.4189378	172.8233575
ENSG00000254577.1	ENSG00000254577	sense_overlapping	AC087276.2	6.207514976	8.003484777	4.218480376	3.750292865	1.563817586	1.630409033
ENSG00000239523.5	ENSG00000239523	antisense_RNA	MYLK-AS1	0	6.402787822	4.218480376	15.75123003	7.819087931	9.782454201
ENSG00000237986.3	ENSG00000237986	antisense_RNA	CELF2-AS2	0	0	0	0	0	0
ENSG00000222760.1	ENSG00000222760	snRNA	RNU4-53P	0	0	0	0	0	0
ENSG00000234435.2	ENSG00000234435	lincRNA	LINC01432	0	0	0	0	0	0
ENSG00000196290.14	ENSG00000196290	protein_coding	NIF3L1	740.4678579	694.7024787	663.7075792	493.538541	492.6025396	538.8501856
ENSG00000284173.1	ENSG00000284173	miRNA	MIR6513	0.886787854	1.600696955	1.406160125	0.750058573	0.781908793	0.815204517
ENSG00000148677.6	ENSG00000148677	protein_coding	ANKRD1	150.7539351	224.0975738	329.0414693	507.0395953	645.8566631	498.9051642
ENSG00000240912.1	ENSG00000240912	processed_pseudogene	AC092896.1	0	0	0	0	0	0
ENSG00000284748.1	ENSG00000284748	bidirectional_promoter_lncRNA	AL513220.1	0	0	0	0	0	0
ENSG00000264434.2	ENSG00000264434	antisense_RNA	AC110603.1	0	0	0	0	0	0
ENSG00000153898.12	ENSG00000153898	protein_coding	MCOLN2	80.69769469	20.80906042	98.43120878	5.25041001	10.9467231	5.706431617
ENSG00000146085.7	ENSG00000146085	protein_coding	MUT	1899.499583	1309.37011	1452.563409	2317.68099	2724.952144	2259.74692
ENSG00000213669.2	ENSG00000213669	processed_pseudogene	AL137074.1	0	0	0	0	0	0
ENSG00000009844.15	ENSG00000009844	protein_coding	VTA1	3966.60207	4453.13893	4422.373594	3515.524531	2258.934503	3260.818067
ENSG00000227624.2	ENSG00000227624	processed_pseudogene	SNRPEP3	0.886787854	0	0	0	0	0
ENSG00000225357.3	ENSG00000225357	processed_pseudogene	RPF2P1	1.773575707	0	0	0	0	0
ENSG00000050820.16	ENSG00000050820	protein_coding	BCAR1	3495.717719	2749.997369	2936.062342	5708.695799	5250.517545	4615.687974
ENSG00000253926.1	ENSG00000253926	lincRNA	AC011257.1	0	0	0	0	0	0
ENSG00000208014.1	ENSG00000208014	miRNA	MIR653	0	0	0	0	0	0
ENSG00000159263.15	ENSG00000159263	protein_coding	SIM2	0	0	0	2.250175719	0	4.8912271
ENSG00000236900.1	ENSG00000236900	processed_pseudogene	TIMM9P1	0	0	0	0	0	0
ENSG00000248810.1	ENSG00000248810	lincRNA	LINC02432	4.433939269	12.80557564	64.68336577	10.50082002	7.819087931	8.967249684
ENSG00000279361.1	ENSG00000279361	TEC	AC079331.1	2.660363561	0	4.218480376	0	0	0
ENSG00000275832.4	ENSG00000275832	protein_coding	ARHGAP23	3597.698323	3353.460122	3030.27507	4486.100325	3834.480721	5085.245775
ENSG00000005421.8	ENSG00000005421	protein_coding	PON1	0	0	0	0	0	0
ENSG00000089116.3	ENSG00000089116	protein_coding	LHX5	0	0	0	0	0	0
ENSG00000121766.15	ENSG00000121766	protein_coding	ZCCHC17	1329.294993	1994.468406	1784.417199	1561.621949	1992.303605	1639.376283
ENSG00000125746.16	ENSG00000125746	protein_coding	EML2	790.1279777	595.4592674	573.7133311	573.7948083	552.0276079	579.6104114
ENSG00000180846.8	ENSG00000180846	antisense_RNA	CSNK1G2-AS1	0	0	0	0	0	0
ENSG00000048342.15	ENSG00000048342	protein_coding	CC2D2A	1129.767726	1376.599382	1386.473884	1539.87025	1702.215443	1485.302629
ENSG00000238075.1	ENSG00000238075	processed_pseudogene	RPSAP32	0	0	0	0	0	0
ENSG00000178623.11	ENSG00000178623	protein_coding	GPR35	10.64145424	0	7.030800627	9.000702875	10.9467231	22.01052195
ENSG00000116690.12	ENSG00000116690	protein_coding	PRG4	205.7347821	430.587481	618.7104552	0	0	0
ENSG00000257489.6	ENSG00000257489	transcribed_unprocessed_pseudogene	AC010203.1	0	0	11.249281	6.000468583	0	0
ENSG00000227293.1	ENSG00000227293	lincRNA	AC118345.1	0	0	0	0	0	0
ENSG00000081853.14	ENSG00000081853	protein_coding	PCDHGA2	294.4135674	360.156815	227.7979403	228.7678647	285.3967095	163.0409033
ENSG00000202317.1	ENSG00000202317	snRNA	RNU1-84P	0	0	0	0	0	0
ENSG00000170468.7	ENSG00000170468	protein_coding	RIOX1	569.3178021	544.2369648	528.7162071	422.2829766	371.4066767	403.5262358
ENSG00000202119.1	ENSG00000202119	snRNA	RNU6-302P	0	0	1.406160125	0	0	0
ENSG00000104804.7	ENSG00000104804	protein_coding	TULP2	0	0	5.624640501	0	3.909543965	6.521636134
ENSG00000226432.3	ENSG00000226432	processed_pseudogene	AC010342.1	4.433939269	3.201393911	7.030800627	2.250175719	3.909543965	4.076022584
ENSG00000221420.2	ENSG00000221420	snoRNA	SNORA81	0.886787854	1.600696955	1.406160125	0.750058573	0.781908793	0.815204517
ENSG00000140854.12	ENSG00000140854	protein_coding	KATNB1	545.37453	278.5212702	426.066518	498.788951	393.3001229	475.2642333
ENSG00000212719.10	ENSG00000212719	protein_coding	C17orf51	1848.952675	1679.131106	1617.084144	785.3113259	849.1529493	1111.938961
ENSG00000170959.14	ENSG00000170959	protein_coding	DCDC1	1.773575707	4.802090866	4.218480376	2.250175719	3.127635172	0
ENSG00000223377.1	ENSG00000223377	unprocessed_pseudogene	AC244098.1	0	0	0	0	0	0
ENSG00000234467.1	ENSG00000234467	processed_pseudogene	SLC25A1P2	0	0	0	0	0	0
ENSG00000281490.1	ENSG00000281490	processed_pseudogene	CICP14	0	6.402787822	0	0	0	0
ENSG00000272921.1	ENSG00000272921	protein_coding	AC005832.4	0	0	5.624640501	0	0	0
ENSG00000227108.1	ENSG00000227108	IG_D_gene	IGHD1-14	0	0	0	0	0	0
ENSG00000271322.1	ENSG00000271322	processed_pseudogene	AL357312.1	0	0	0	0	0	0
ENSG00000253583.1	ENSG00000253583	lincRNA	AC018953.1	0	0	0	0	0	0
ENSG00000006377.10	ENSG00000006377	protein_coding	DLX6	0	0	4.218480376	12.75099574	12.51054069	13.85847678
ENSG00000256420.1	ENSG00000256420	processed_pseudogene	OSBPL9P4	0	0	0	0	0	0
ENSG00000198105.13	ENSG00000198105	protein_coding	ZNF248	437.1864119	294.5282398	423.2541977	372.7791107	1379.287111	405.1566448
ENSG00000109339.20	ENSG00000109339	protein_coding	MAPK10	219.0365999	166.4724834	336.07227	163.5127689	181.40284	222.5508331
ENSG00000095794.19	ENSG00000095794	protein_coding	CREM	268.6967197	307.3338154	239.0472213	408.7819222	397.9915757	377.4396913
ENSG00000242757.1	ENSG00000242757	processed_pseudogene	AL606462.1	0	0	0	2.250175719	0.781908793	0
ENSG00000233196.2	ENSG00000233196	processed_pseudogene	AL096803.2	0	0	0	0	0	0
ENSG00000206997.1	ENSG00000206997	snRNA	RNU6-524P	0	0	0	0	0	0
ENSG00000243053.2	ENSG00000243053	processed_pseudogene	RPL31P58	0	0	0	0	0	0
ENSG00000249613.1	ENSG00000249613	lincRNA	LINC02173	0	0	0	0	0	0
ENSG00000270850.1	ENSG00000270850	processed_pseudogene	AL356986.1	0	0	0	0	0	0
ENSG00000257730.1	ENSG00000257730	processed_pseudogene	LSM6P2	0	0	0	0	0	0
ENSG00000275029.1	ENSG00000275029	transcribed_processed_pseudogene	HMGB1P24	1.773575707	4.802090866	2.812320251	1.500117146	0.781908793	2.44561355
ENSG00000023041.11	ENSG00000023041	protein_coding	ZDHHC6	1872.895947	2200.958314	2114.864829	1458.863924	1647.481827	1543.18215
ENSG00000283822.1	ENSG00000283822	miRNA	MIR639	0.886787854	1.600696955	1.406160125	0.750058573	0.781908793	0.815204517
ENSG00000258878.1	ENSG00000258878	processed_pseudogene	AL355076.3	0	0	0	0	0	0
ENSG00000278725.1	ENSG00000278725	unprocessed_pseudogene	AC020765.4	0	0	0	0	0	0
ENSG00000184271.16	ENSG00000184271	protein_coding	POU6F1	208.3951456	254.5108159	240.4533814	333.0260064	365.1514064	379.8853048
ENSG00000249141.1	ENSG00000249141	protein_coding	AL159163.1	0	0	0	0	0	8.967249684
ENSG00000197360.9	ENSG00000197360	protein_coding	ZNF98	0	0	0	0	0	0
ENSG00000173546.7	ENSG00000173546	protein_coding	CSPG4	9394.630522	6676.507001	5084.675013	3871.802353	2926.684612	3464.619196
ENSG00000276259.1	ENSG00000276259	antisense_RNA	AC009118.3	9.754666391	22.40975738	7.030800627	16.5012886	15.63817586	24.4561355
ENSG00000242747.1	ENSG00000242747	processed_pseudogene	AC090515.1	3.547151415	4.802090866	2.812320251	5.25041001	2.345726379	1.630409033
ENSG00000250066.1	ENSG00000250066	lincRNA	AC093248.1	0	0	0	0	0	0
ENSG00000178372.7	ENSG00000178372	protein_coding	CALML5	0	0	0	0	0	0
ENSG00000199836.1	ENSG00000199836	snRNA	RNU1-47P	0	0	0	0	0	0
ENSG00000272218.1	ENSG00000272218	lincRNA	AC108865.2	0	4.802090866	0	0	0	0
ENSG00000271704.1	ENSG00000271704	processed_pseudogene	BNIP3P20	0	0	0	0	0	0
ENSG00000215264.4	ENSG00000215264	processed_pseudogene	RPL10AP3	0	0	0	0	0	0
ENSG00000147439.12	ENSG00000147439	protein_coding	BIN3	712.0906465	672.2927213	729.7971051	898.5701704	617.7079465	899.170582
ENSG00000254542.1	ENSG00000254542	antisense_RNA	NAV2-AS3	0	0	0	2.250175719	3.127635172	0
ENSG00000176383.8	ENSG00000176383	protein_coding	B3GNT4	6.207514976	6.402787822	4.218480376	3.750292865	3.909543965	2.44561355
ENSG00000229834.1	ENSG00000229834	processed_pseudogene	AL354676.1	0	0	0	0	0	0
ENSG00000123560.13	ENSG00000123560	protein_coding	PLP1	9.754666391	11.20487869	11.249281	2.250175719	5.473361551	0
ENSG00000201393.1	ENSG00000201393	snoRNA	SNORA71	0	0	0	0	0	0
ENSG00000271916.1	ENSG00000271916	antisense_RNA	AC012467.1	2.660363561	0	0	0	0	0
ENSG00000275223.1	ENSG00000275223	lincRNA	AL121906.2	1.773575707	0	4.218480376	7.500585729	7.819087931	5.706431617
ENSG00000260691.5	ENSG00000260691	protein_coding	ANKRD20A1	2.660363561	4.802090866	0	0	0	0
ENSG00000255032.1	ENSG00000255032	lincRNA	AC104241.1	0	0	0	0	0	0
ENSG00000125744.11	ENSG00000125744	protein_coding	RTN2	454.922169	320.1393911	334.6661098	537.0419382	508.2407155	615.4794101
ENSG00000250234.1	ENSG00000250234	antisense_RNA	AC025754.1	3.547151415	0	0	0	0	0
ENSG00000237906.1	ENSG00000237906	transcribed_unitary_pseudogene	MUPP	0	0	0	0	0	0
ENSG00000275451.1	ENSG00000275451	miRNA	MIR6085	0	0	0	0	0	0
ENSG00000259660.2	ENSG00000259660	transcribed_unprocessed_pseudogene	DNM1P47	84.2448461	59.22578735	22.49856201	14.25111289	6.255270345	11.41286323
ENSG00000273966.1	ENSG00000273966	misc_RNA	pRNA	0	0	0	0	0	0
ENSG00000157315.4	ENSG00000157315	protein_coding	TMED6	0.886787854	0	4.218480376	1.500117146	0	2.44561355
ENSG00000246323.2	ENSG00000246323	antisense_RNA	AC113382.1	0	0	0	0	0	0
ENSG00000015532.9	ENSG00000015532	protein_coding	XYLT2	1534.142987	1075.668354	1068.681695	1549.621012	1484.844798	1616.550557
ENSG00000234512.1	ENSG00000234512	unitary_pseudogene	TLR12P	0	0	0	0	0	0
ENSG00000230757.1	ENSG00000230757	processed_pseudogene	NFU1P1	0	0	0	0	0	0
ENSG00000280904.1	ENSG00000280904	snoRNA	SNORD19B	0	1.600696955	1.406160125	0	0	0
ENSG00000258934.1	ENSG00000258934	processed_pseudogene	AL356800.1	0	0	0	0	0	0
ENSG00000258764.1	ENSG00000258764	transcribed_processed_pseudogene	AL049874.4	0	0	0	0	0	0
ENSG00000231020.1	ENSG00000231020	processed_pseudogene	AL591043.1	0	0	0	0	0	0
ENSG00000238026.1	ENSG00000238026	processed_pseudogene	AC117434.1	0	0	0	0	0	0
ENSG00000250604.1	ENSG00000250604	antisense_RNA	AC098679.2	0	0	0	0	0	0
ENSG00000165732.12	ENSG00000165732	protein_coding	DDX21	13632.58968	17977.42751	15414.32729	7905.617359	9254.672475	8178.131712
ENSG00000274149.1	ENSG00000274149	processed_pseudogene	AC072046.2	0	0	0	0	0	0
ENSG00000253073.1	ENSG00000253073	misc_RNA	RN7SKP295	0	0	0	0	0	0
ENSG00000250979.1	ENSG00000250979	unprocessed_pseudogene	AC022905.1	11.5282421	0	0	0	0	0
ENSG00000199241.1	ENSG00000199241	misc_RNA	Y_RNA	0	0	0	0	0	0
ENSG00000262920.5	ENSG00000262920	antisense_RNA	AC129507.4	0	0	0	0	0	0
ENSG00000201622.1	ENSG00000201622	snRNA	RNU6-621P	0	0	0	0	0	0
ENSG00000185437.13	ENSG00000185437	protein_coding	SH3BGR	88.67878537	126.4550595	87.18192777	87.00679446	128.2330421	119.0198594
ENSG00000202358.1	ENSG00000202358	snRNA	RNU6-652P	2.660363561	4.802090866	0	2.250175719	0	0
ENSG00000168268.10	ENSG00000168268	protein_coding	NT5DC2	3130.361124	2655.556249	2802.47713	5554.933791	4255.147652	5278.449246
ENSG00000152240.12	ENSG00000152240	protein_coding	HAUS1	902.7500351	954.0153854	960.4073656	690.0538871	976.6040825	855.1495381
ENSG00000283142.1	ENSG00000283142	transcribed_unitary_pseudogene	AL049767.1	0	0	0	0	0	0
ENSG00000176812.7	ENSG00000176812	processed_pseudogene	AC112778.1	0	0	0	0	0	0
ENSG00000236828.1	ENSG00000236828	antisense_RNA	DMD-AS3	0	0	0	0	0	0
ENSG00000225513.1	ENSG00000225513	processed_pseudogene	AL158824.1	4.433939269	0	0	0	0	2.44561355
ENSG00000154642.10	ENSG00000154642	protein_coding	C21orf91	902.7500351	1102.880202	1071.494016	557.2935197	1672.502908	494.8291417
ENSG00000127530.3	ENSG00000127530	protein_coding	OR7C1	0	0	0	0	0	0
ENSG00000183298.5	ENSG00000183298	processed_pseudogene	RPSAP19	39.90545342	11.20487869	29.52936263	4.500351438	10.9467231	25.27134002
ENSG00000258915.1	ENSG00000258915	processed_pseudogene	BHLHB9P1	0	0	0	0	0	0
ENSG00000227213.1	ENSG00000227213	antisense_RNA	SPATA13-AS1	0	0	0	0	0	0
ENSG00000143319.16	ENSG00000143319	protein_coding	ISG20L2	1452.558504	1350.98823	1302.104276	1129.588211	725.61136	1186.122572
ENSG00000264862.2	ENSG00000264862	misc_RNA	RN7SL45P	0	0	0	0	0	0
ENSG00000275634.1	ENSG00000275634	misc_RNA	PART1_2	0	0	0	0	0	0
ENSG00000250740.1	ENSG00000250740	antisense_RNA	AC109361.2	0	0	0	0	0	0
ENSG00000166140.17	ENSG00000166140	protein_coding	ZFYVE19	501.9219252	318.5386941	336.07227	378.7795793	411.2840252	454.0689158
ENSG00000236495.1	ENSG00000236495	antisense_RNA	AL158168.1	0	0	0	0	0	0
ENSG00000207981.1	ENSG00000207981	miRNA	MIR519D	0	0	0	0	0	0
ENSG00000226234.2	ENSG00000226234	processed_pseudogene	KRT18P24	0	0	0	0	0	0
ENSG00000201354.1	ENSG00000201354	misc_RNA	Y_RNA	0	0	0	0	0	0
ENSG00000140905.10	ENSG00000140905	protein_coding	GCSH	332.5454451	254.5108159	316.3860282	234.0182748	275.2318952	338.3098744
ENSG00000264595.1	ENSG00000264595	lincRNA	AC103808.2	0	0	0	0	0	0
ENSG00000253678.1	ENSG00000253678	lincRNA	AC104964.1	0	0	0	0	0	0
ENSG00000226705.1	ENSG00000226705	processed_pseudogene	SDCBPP1	0	0	0	0	0	0
ENSG00000273907.1	ENSG00000273907	unprocessed_pseudogene	CA15P2	0	0	0	0	0	0
ENSG00000207323.1	ENSG00000207323	snRNA	RNU6-901P	0	0	0	0	0	0
ENSG00000165730.14	ENSG00000165730	protein_coding	STOX1	20.39612064	17.60766651	15.46776138	7.500585729	3.909543965	5.706431617
ENSG00000131808.10	ENSG00000131808	protein_coding	FSHB	0	0	0	0	0	0
ENSG00000221017.1	ENSG00000221017	miRNA	MIR1323	0	0	0	0	0	0
ENSG00000175745.11	ENSG00000175745	protein_coding	NR2F1	5083.067978	6492.426851	6412.090172	19986.81079	22025.58879	21366.51038
ENSG00000186017.14	ENSG00000186017	protein_coding	ZNF566	203.9612064	272.1184824	184.2069764	427.5333866	516.8417122	380.7005093
ENSG00000283633.1	ENSG00000283633	lincRNA	AP000547.3	309.488961	569.8481161	226.3917802	0	2.345726379	2.44561355
ENSG00000236481.1	ENSG00000236481	lincRNA	LINC02195	0	0	0	0	0	0
ENSG00000212581.1	ENSG00000212581	snoRNA	U8	0	0	0	0	0	0
ENSG00000279000.3	ENSG00000279000	polymorphic_pseudogene	OR10A6	2.660363561	9.604181733	0	0	3.909543965	5.706431617
ENSG00000221852.4	ENSG00000221852	protein_coding	KRTAP1-5	599.4685891	1227.734565	520.2792464	1676.38091	1720.199345	1724.157553
ENSG00000272419.6	ENSG00000272419	transcribed_unprocessed_pseudogene	AC241585.2	77.15054327	44.81951475	61.87104552	17.25134718	28.93062534	34.2385897
ENSG00000139977.13	ENSG00000139977	protein_coding	NAA30	1459.652807	1054.859294	1358.350681	1904.398717	2140.084367	1896.98091
ENSG00000255400.1	ENSG00000255400	lincRNA	AC124276.2	0	0	0	0	2.345726379	0
ENSG00000229508.2	ENSG00000229508	unprocessed_pseudogene	PHKG1P4	0	0	0	0	0	0
ENSG00000272420.1	ENSG00000272420	sense_intronic	AL513477.2	2.660363561	0	2.812320251	2.250175719	4.691452758	5.706431617
ENSG00000261122.6	ENSG00000261122	lincRNA	LINC02167	0	0	0	0	0	0
ENSG00000073756.11	ENSG00000073756	protein_coding	PTGS2	631.3929519	340.9484515	1801.291121	39.00304579	58.64315948	44.0210439
ENSG00000226082.2	ENSG00000226082	processed_pseudogene	AC096915.1	0	0	0	0	0	0
ENSG00000251576.1	ENSG00000251576	lincRNA	LINC01267	0	0	0	0	0	0
ENSG00000224643.5	ENSG00000224643	antisense_RNA	AC064871.1	0	0	0	0	0	0
ENSG00000218819.4	ENSG00000218819	protein_coding	TDRD15	0	0	0	0	0	0
ENSG00000245910.8	ENSG00000245910	processed_transcript	SNHG6	686.3737988	1162.10599	1326.008998	436.5340894	609.1069498	468.7425971
ENSG00000256167.1	ENSG00000256167	transcribed_processed_pseudogene	ATF4P4	0	0	0	0.750058573	0	0.815204517
ENSG00000279248.1	ENSG00000279248	TEC	AP003400.4	0	0	0	0	0	0
ENSG00000254769.3	ENSG00000254769	unprocessed_pseudogene	OR4A4P	0	0	0	0	0	0
ENSG00000187147.17	ENSG00000187147	protein_coding	RNF220	1059.711485	1269.352686	1269.762593	1143.089265	944.545822	1146.992755
ENSG00000255510.1	ENSG00000255510	unprocessed_pseudogene	OR8A2P	0	0	0	0	0	0
ENSG00000159082.17	ENSG00000159082	protein_coding	SYNJ1	1430.388808	1957.652376	1345.69524	892.5697018	856.1901284	778.5203135
ENSG00000248498.4	ENSG00000248498	transcribed_unprocessed_pseudogene	ASNSP1	0	0	4.218480376	0	0	0
ENSG00000278416.1	ENSG00000278416	unprocessed_pseudogene	PMS2P2	20.39612064	0	21.09240188	21.00164004	13.29244948	13.85847678
ENSG00000267430.1	ENSG00000267430	processed_pseudogene	AC036176.2	4.433939269	0	0	0	0	2.44561355
ENSG00000159202.17	ENSG00000159202	protein_coding	UBE2Z	1960.687945	1648.717864	1688.798311	2110.664824	1826.538941	1950.784409
ENSG00000277349.1	ENSG00000277349	unprocessed_pseudogene	AC133919.3	0	0	0	0	0	0
ENSG00000232829.3	ENSG00000232829	processed_pseudogene	GSTO3P	0	0	0	0	0	0
ENSG00000137955.15	ENSG00000137955	protein_coding	RABGGTB	1961.574732	2034.48583	1925.033212	1296.851273	1473.116166	1346.717862
ENSG00000136861.17	ENSG00000136861	protein_coding	CDK5RAP2	4423.297814	5344.727134	4219.886536	2136.916874	2197.163709	2209.20424
ENSG00000224653.1	ENSG00000224653	unprocessed_pseudogene	AC023141.3	0	0	0	0	0	0
ENSG00000201875.1	ENSG00000201875	misc_RNA	RN7SKP178	0	0	0	0	0	0
ENSG00000267598.1	ENSG00000267598	antisense_RNA	AC011446.2	15.07539351	12.80557564	21.09240188	0	0	0
ENSG00000254388.1	ENSG00000254388	processed_pseudogene	DUTP2	0	0	0	0	0	0
ENSG00000198937.8	ENSG00000198937	protein_coding	CCDC167	412.356352	214.493392	196.8624176	357.7779393	294.779615	391.298168
ENSG00000229343.1	ENSG00000229343	unprocessed_pseudogene	CDY22P	0	0	0	0	0	0
ENSG00000277941.1	ENSG00000277941	misc_RNA	MIAT_exon5_1	1.773575707	3.201393911	0	1.500117146	0.781908793	1.630409033
ENSG00000131849.11	ENSG00000131849	protein_coding	ZNF132	164.9425408	96.04181733	91.40040815	163.5127689	188.4400191	177.7145846
ENSG00000120937.8	ENSG00000120937	protein_coding	NPPB	4.433939269	0	0	17.25134718	14.85626707	6.521636134
ENSG00000216710.1	ENSG00000216710	processed_pseudogene	COX6A1P3	0	0	0	0	0	0
ENSG00000266305.1	ENSG00000266305	miRNA	MIR4518	0	0	0	0	0	0
ENSG00000215190.9	ENSG00000215190	transcribed_unprocessed_pseudogene	LINC00680	336.0925966	160.0696955	254.5149827	378.0295208	387.0448526	330.1578293
ENSG00000179460.5	ENSG00000179460	processed_pseudogene	EEF1A1P27	0	0	0	0	0	0
ENSG00000278517.1	ENSG00000278517	miRNA	MIR6865	0.886787854	1.600696955	2.812320251	1.500117146	0	0.815204517
ENSG00000254299.1	ENSG00000254299	lincRNA	LINC01944	0	0	0	0	0	0
ENSG00000188352.12	ENSG00000188352	protein_coding	FOCAD	3126.813972	1864.811953	1633.958066	2519.446746	2615.484913	2452.950391
ENSG00000225920.2	ENSG00000225920	processed_pseudogene	RIMKLBP2	0	0	0	0	0	0
ENSG00000003147.17	ENSG00000003147	protein_coding	ICA1	0	0	7.030800627	255.0199148	333.8750546	287.7671944
ENSG00000242706.2	ENSG00000242706	processed_pseudogene	RPS27AP9	0	0	0	0	0	0
ENSG00000266038.1	ENSG00000266038	miRNA	MIR4659A	0.886787854	0	0	0	0	0
ENSG00000260524.1	ENSG00000260524	unprocessed_pseudogene	CYP3A52P	0	0	0	0	0	0
ENSG00000154025.15	ENSG00000154025	protein_coding	SLC5A10	4.433939269	0	0	0	3.909543965	0
ENSG00000279717.1	ENSG00000279717	TEC	AC005336.3	0	0	0	0	0	0
ENSG00000283360.1	ENSG00000283360	lincRNA	AL592295.3	0	0	0	0	0	0
ENSG00000178464.6	ENSG00000178464	processed_pseudogene	RPL10P16	383.9791407	324.941482	324.822989	66.00515442	71.93560896	76.62922457
ENSG00000021762.19	ENSG00000021762	protein_coding	OSBPL5	1546.558017	1570.283713	1522.871416	1829.392859	1675.630544	2159.476765
ENSG00000218305.3	ENSG00000218305	processed_pseudogene	CDC14C	4.433939269	0	5.624640501	0	0	0
ENSG00000232379.1	ENSG00000232379	processed_pseudogene	AL390879.1	0	0	0	0	0	0
ENSG00000197214.5	ENSG00000197214	processed_pseudogene	TCEA1P1	0	0	0	0	0	0
ENSG00000150750.7	ENSG00000150750	protein_coding	C11orf53	0	0	0	0	0	0
ENSG00000072518.20	ENSG00000072518	protein_coding	MARK2	1388.709779	1082.071142	1109.460339	1414.610469	1282.330421	1382.58686
ENSG00000248714.6	ENSG00000248714	lincRNA	AC091180.2	2.660363561	0	0	3.750292865	6.255270345	7.336840651
ENSG00000233718.7	ENSG00000233718	antisense_RNA	MYCNOS	0	0	0	0	0	0
ENSG00000156076.9	ENSG00000156076	protein_coding	WIF1	4.433939269	0	7.030800627	0	0	0
ENSG00000235862.2	ENSG00000235862	antisense_RNA	AL590648.2	0	0	0	0	0	0
ENSG00000160867.14	ENSG00000160867	protein_coding	FGFR4	104.6409667	20.80906042	206.7055384	19.5015229	15.63817586	17.11929485
ENSG00000283157.1	ENSG00000283157	antisense_RNA	AC012564.1	0	0	0	0	0	0
ENSG00000255176.1	ENSG00000255176	antisense_RNA	AP000941.1	32.81115059	22.40975738	53.43408476	25.50199148	16.42008465	33.42338519
ENSG00000281780.1	ENSG00000281780	snoRNA	snoZ196	0	1.600696955	1.406160125	2.250175719	4.691452758	0
ENSG00000121060.16	ENSG00000121060	protein_coding	TRIM25	2856.343677	3423.890788	3447.904627	2431.689893	2817.99929	2790.445061
ENSG00000266002.1	ENSG00000266002	antisense_RNA	AC091059.1	0	0	0	0	0	0
ENSG00000270839.1	ENSG00000270839	processed_pseudogene	AC091393.1	0	0	0	0	0	0
ENSG00000254676.1	ENSG00000254676	sense_overlapping	AP000873.4	7.09430283	12.80557564	11.249281	12.00093717	3.909543965	4.076022584
ENSG00000134987.11	ENSG00000134987	protein_coding	WDR36	2550.401867	4277.062265	3776.946097	1324.60344	2332.43393	1249.708524
ENSG00000280269.1	ENSG00000280269	TEC	AP000577.1	3.547151415	4.802090866	1.406160125	2.250175719	0	1.630409033
ENSG00000282834.1	ENSG00000282834	processed_pseudogene	AP000787.3	0	0	0	0	0	0
ENSG00000220730.2	ENSG00000220730	processed_pseudogene	AL356057.3	0	0	0	0	0	0
ENSG00000197233.7	ENSG00000197233	protein_coding	OR1J2	3.547151415	0	0	3.750292865	3.909543965	0
ENSG00000258837.1	ENSG00000258837	antisense_RNA	AL133370.1	0	0	0	0	0	0
ENSG00000187527.10	ENSG00000187527	protein_coding	ATP13A5	0	0	0	0	0	0
ENSG00000233880.1	ENSG00000233880	processed_pseudogene	AL161722.2	0	0	0	0	0	0
ENSG00000172197.10	ENSG00000172197	protein_coding	MBOAT1	178.2443586	120.0522717	92.80656827	558.7936368	573.9210541	581.2408204
ENSG00000166828.2	ENSG00000166828	protein_coding	SCNN1G	0	0	0	0	0	0
ENSG00000130545.15	ENSG00000130545	protein_coding	CRB3	0	0	0	0	0	0
ENSG00000235280.2	ENSG00000235280	antisense_RNA	MCF2L-AS1	0	0	0	0	0	0
ENSG00000261573.1	ENSG00000261573	antisense_RNA	AL157402.2	0	0	0	6.750527156	3.909543965	0
ENSG00000258897.1	ENSG00000258897	antisense_RNA	EGLN3-AS1	0	0	0	0	0	0
ENSG00000223720.2	ENSG00000223720	lincRNA	AL109659.1	0	0	0	0	0	0
ENSG00000132953.16	ENSG00000132953	protein_coding	XPO4	2676.325743	2532.302583	2344.068929	1635.127689	1657.646641	1586.38799
ENSG00000100012.11	ENSG00000100012	protein_coding	SEC14L3	0	0	0	0	0	0
ENSG00000112697.15	ENSG00000112697	protein_coding	TMEM30A	12199.5405	7949.061081	11977.67195	17736.63507	11918.63573	10056.36292
ENSG00000273249.1	ENSG00000273249	antisense_RNA	BX649632.1	0	0	0	0	0	0
ENSG00000250438.1	ENSG00000250438	lincRNA	AC025465.3	0	0	0	0	0	0
ENSG00000234900.1	ENSG00000234900	lincRNA	AL135937.1	0	0	0	0	0	0
ENSG00000284341.1	ENSG00000284341	protein_coding	AL807752.7	0	0	0	2.250175719	0	0
ENSG00000223730.1	ENSG00000223730	transcribed_processed_pseudogene	Z83838.1	0	0	0	0	0	0
ENSG00000273870.1	ENSG00000273870	processed_pseudogene	AL138721.1	0	1.600696955	2.812320251	0	0	0
ENSG00000223198.1	ENSG00000223198	snRNA	RNU2-22P	1.773575707	3.201393911	0	3.000234292	0.781908793	1.630409033
ENSG00000283294.1	ENSG00000283294	processed_transcript	AP005212.5	0	0	0	2.250175719	0.781908793	5.706431617
ENSG00000134463.14	ENSG00000134463	protein_coding	ECHDC3	250.9609626	198.4864225	468.2513217	257.2700905	204.078195	224.9964466
ENSG00000226263.1	ENSG00000226263	antisense_RNA	ISM1-AS1	0	0	0	0	0	0
ENSG00000213423.4	ENSG00000213423	processed_pseudogene	RBMX2P2	0	0	0	0	0	0
ENSG00000250899.3	ENSG00000250899	lincRNA	AC125807.2	221.6969634	246.5073311	317.7921883	177.0138232	147.7807619	138.5847678
ENSG00000214485.6	ENSG00000214485	processed_pseudogene	RPL7P1	67.39587688	38.41672693	42.18480376	39.00304579	38.31353086	49.72747552
ENSG00000222051.1	ENSG00000222051	snRNA	RNU6-1165P	0	0	0	0	0	0
ENSG00000274541.1	ENSG00000274541	processed_pseudogene	AL121955.1	0	0	0	0	0	0
ENSG00000200235.1	ENSG00000200235	snoRNA	SNORA27	0	0	0	0	0	0
ENSG00000138658.15	ENSG00000138658	protein_coding	ZGRF1	832.6937946	998.8349002	800.1051113	321.0250692	285.3967095	264.1262634
ENSG00000185753.12	ENSG00000185753	protein_coding	CXorf38	863.7313695	598.6606613	542.7778084	981.826672	1148.624017	1083.406803
ENSG00000251286.2	ENSG00000251286	processed_pseudogene	AC097522.1	0	0	0	0	0	0
ENSG00000227471.8	ENSG00000227471	protein_coding	AKR1B15	0	0	0	0	0	0
ENSG00000274642.1	ENSG00000274642	unprocessed_pseudogene	AC244669.2	0	0	0	0	0	0
ENSG00000189376.11	ENSG00000189376	protein_coding	C8orf76	360.0358686	324.941482	403.567956	481.5376038	524.6608001	591.8384792
ENSG00000255218.1	ENSG00000255218	unprocessed_pseudogene	OR5BC1P	0	0	0	0	0	0
ENSG00000204580.13	ENSG00000204580	protein_coding	DDR1	566.6574385	342.5491485	375.4447535	2376.185559	1506.738244	2355.941053
ENSG00000242510.1	ENSG00000242510	processed_pseudogene	NDUFB4P1	0	0	0	0	0	0
ENSG00000273806.1	ENSG00000273806	processed_pseudogene	AL137847.3	0	0	0	0	0	0
ENSG00000262561.1	ENSG00000262561	processed_pseudogene	AC136932.1	0	0	0	0	0	0
ENSG00000273520.4	ENSG00000273520	transcribed_unprocessed_pseudogene	SPDYE8P	0	0	0	0	0	0
ENSG00000235920.1	ENSG00000235920	processed_pseudogene	AC073109.1	0	4.802090866	0	0	0	0
ENSG00000242600.8	ENSG00000242600	transcribed_unitary_pseudogene	MBL1P	11.5282421	0	9.843120878	15.00117146	19.54771983	26.08654454
ENSG00000284343.1	ENSG00000284343	miRNA	MIR631	2.660363561	0	0	1.500117146	0.781908793	0.815204517
ENSG00000262434.1	ENSG00000262434	antisense_RNA	AC087392.4	4.433939269	12.80557564	22.49856201	0	3.909543965	3.260818067
ENSG00000282842.1	ENSG00000282842	unprocessed_pseudogene	FRG2EP	0	0	0	0	0	0
ENSG00000134817.10	ENSG00000134817	protein_coding	APLNR	0	0	0	0	0	0
ENSG00000241067.2	ENSG00000241067	processed_pseudogene	AC136624.1	0	0	0	0	0	0
ENSG00000252357.1	ENSG00000252357	misc_RNA	Y_RNA	0	0	0	0	0	0
ENSG00000273461.5	ENSG00000273461	lincRNA	AC105265.3	0	0	0	0	0	0
ENSG00000239481.1	ENSG00000239481	processed_pseudogene	RPS3AP41	0	0	0	0	0	0
ENSG00000234202.2	ENSG00000234202	processed_pseudogene	AC104332.2	0	0	0	0	0	0
ENSG00000219867.1	ENSG00000219867	processed_pseudogene	AL590635.1	0	0	0	0	0	0
ENSG00000248724.6	ENSG00000248724	antisense_RNA	NPHP3-AS1	0	3.201393911	0	2.250175719	0	1.630409033
ENSG00000229716.2	ENSG00000229716	processed_pseudogene	RPL23AP19	0	0	0	0	0	0
ENSG00000266217.2	ENSG00000266217	unprocessed_pseudogene	CTSLP2	0	0	0	0	0	0
ENSG00000277904.1	ENSG00000277904	miRNA	MIR7850	0	0	0	0	0	0
ENSG00000113361.12	ENSG00000113361	protein_coding	CDH6	13394.04374	5856.95016	17329.51738	161.2625932	164.2008465	136.1391543
ENSG00000066336.11	ENSG00000066336	protein_coding	SPI1	0	0	0	0	0	0
ENSG00000207585.1	ENSG00000207585	miRNA	MIR181D	0	0	0	1.500117146	2.345726379	0.815204517
ENSG00000262662.1	ENSG00000262662	antisense_RNA	AC127496.4	1.773575707	4.802090866	0	0	0	0
ENSG00000182405.5	ENSG00000182405	protein_coding	PGBD4	266.923144	283.3233611	205.2993783	158.2623589	211.1153741	163.8561079
ENSG00000205867.3	ENSG00000205867	protein_coding	KRTAP5-2	0	0	0	0	0	0
ENSG00000219395.2	ENSG00000219395	processed_pseudogene	HSPA8P15	8.867878537	11.20487869	5.624640501	6.000468583	6.255270345	4.076022584
ENSG00000218180.2	ENSG00000218180	processed_pseudogene	SLC25A5P7	0	0	0	0	0	0
ENSG00000271653.1	ENSG00000271653	lincRNA	AC097359.3	0	0	0	0	0.781908793	0
ENSG00000234770.1	ENSG00000234770	unitary_pseudogene	GULOP	0	0	0	0	0	0
ENSG00000197782.14	ENSG00000197782	protein_coding	ZNF780A	706.7699194	240.1045433	340.2907503	710.3054686	723.2656336	723.0864063
ENSG00000252957.1	ENSG00000252957	rRNA	RNA5SP402	0	0	0	0	0	0
ENSG00000184741.6	ENSG00000184741	transcribed_unprocessed_pseudogene	OR5AQ1P	0	0	0	0	0	0
ENSG00000228089.1	ENSG00000228089	processed_pseudogene	PNKDP1	0	0	0	0	0	0
ENSG00000212535.1	ENSG00000212535	snRNA	RNU6-808P	2.660363561	3.201393911	0	0	0	1.630409033
ENSG00000266184.1	ENSG00000266184	processed_pseudogene	AC018371.2	0	0	0	0	0	0
ENSG00000233516.1	ENSG00000233516	lincRNA	AL445644.1	0	0	0	0	0	0
ENSG00000236740.6	ENSG00000236740	lincRNA	AL033384.1	0	0	0	0	0	0
ENSG00000186951.16	ENSG00000186951	protein_coding	PPARA	547.1481057	105.6459991	149.0529733	339.026475	190.0038367	313.8537389
ENSG00000090020.10	ENSG00000090020	protein_coding	SLC9A1	1973.102975	3310.241304	2772.947767	2424.189308	1960.245344	2355.125849
ENSG00000220773.1	ENSG00000220773	processed_pseudogene	RPSAP44	0	0	0	0	0	1.630409033
ENSG00000272815.1	ENSG00000272815	processed_transcript	AC098850.5	0	0	0	0	0	0
ENSG00000101425.12	ENSG00000101425	protein_coding	BPI	5.320727122	0	7.030800627	9.750761448	16.42008465	30.97777164
ENSG00000259377.1	ENSG00000259377	sense_intronic	AC026770.1	5.320727122	0	0	0	0	2.44561355
ENSG00000262899.1	ENSG00000262899	antisense_RNA	AC004232.2	0	0	0	0	0	0
ENSG00000225258.1	ENSG00000225258	lincRNA	AC009478.1	0	0	0	0	0	0
ENSG00000269713.7	ENSG00000269713	protein_coding	NBPF9	830.0334311	696.3031756	742.4525462	579.0452183	486.3472693	590.2080701
ENSG00000199961.1	ENSG00000199961	snoRNA	SNORD1B	3.547151415	0	1.406160125	0	1.563817586	0
ENSG00000263909.1	ENSG00000263909	miRNA	MIR5000	0	0	0	0	0	0
ENSG00000170100.13	ENSG00000170100	protein_coding	ZNF778	317.4700516	35.21533302	87.18192777	296.2731363	304.9444293	52.17308907
ENSG00000121335.11	ENSG00000121335	protein_coding	PRB2	0	0	0	0	0	0
ENSG00000233531.1	ENSG00000233531	unprocessed_pseudogene	DEFA10P	0	0	0	0	0	0
ENSG00000251219.1	ENSG00000251219	sense_intronic	LINC01217	0	0	0	0	0	0
ENSG00000273077.1	ENSG00000273077	lincRNA	AC110609.1	0	0	0	3.750292865	3.909543965	3.260818067
ENSG00000257343.1	ENSG00000257343	unprocessed_pseudogene	AC055716.1	0	0	0	0	0	0
ENSG00000249337.2	ENSG00000249337	processed_pseudogene	SNX18P25	0	0	0	0	0	0
ENSG00000251557.2	ENSG00000251557	transcribed_processed_pseudogene	HNRNPKP3	0	0	0	0	0	0.815204517
ENSG00000121064.12	ENSG00000121064	protein_coding	SCPEP1	1080.994394	638.6780852	507.6238053	2104.664356	2177.615989	2184.748105
ENSG00000273396.1	ENSG00000273396	lincRNA	LINC01396	0	0	0	0	0	0
ENSG00000223128.1	ENSG00000223128	misc_RNA	RN7SKP140	0	0	0	0	0	0
ENSG00000243660.9	ENSG00000243660	protein_coding	ZNF487	103.7541789	30.41324215	136.3975322	141.0110117	129.7968596	127.1719046
ENSG00000229728.1	ENSG00000229728	antisense_RNA	AL136531.1	1.773575707	4.802090866	4.218480376	1.500117146	1.563817586	2.44561355
ENSG00000145321.12	ENSG00000145321	protein_coding	GC	0	0	0	0	0	0
ENSG00000205707.10	ENSG00000205707	protein_coding	ETFRF1	663.3173146	1022.845355	971.6566466	224.2675133	519.9693474	442.6560526
ENSG00000179097.5	ENSG00000179097	protein_coding	HTR1F	0	0	0	9.000702875	21.11153741	17.11929485
ENSG00000237713.1	ENSG00000237713	lincRNA	AC011287.2	0	0	0	0	0	0
ENSG00000260649.1	ENSG00000260649	transcribed_processed_pseudogene	AC133485.4	0	0	0	0	0	0
ENSG00000143756.11	ENSG00000143756	protein_coding	FBXO28	887.6746416	654.6850548	748.0771867	2487.194228	1037.592968	2408.929347
ENSG00000167004.12	ENSG00000167004	protein_coding	PDIA3	25495.15079	37706.01748	30315.40614	39634.59511	44180.97444	36361.38226
ENSG00000257360.1	ENSG00000257360	processed_pseudogene	AC123567.1	0	0	0	0	0	0
ENSG00000204031.3	ENSG00000204031	unprocessed_pseudogene	LCN1P2	0	0	0	0	0	0
ENSG00000231781.1	ENSG00000231781	lincRNA	AC079896.1	0	0	0	0	0	0
ENSG00000269825.1	ENSG00000269825	sense_intronic	AC022150.4	474.4315017	430.587481	347.321551	246.0192119	193.1314719	197.2794931
ENSG00000124120.10	ENSG00000124120	protein_coding	TTPAL	1623.70856	994.0328093	1490.529733	441.0344409	416.7573867	401.0806222
ENSG00000252691.1	ENSG00000252691	scaRNA	SCARNA18	0	0	0	0	0	0
ENSG00000270133.1	ENSG00000270133	sense_intronic	AC025766.1	1.773575707	0	1.406160125	1.500117146	2.345726379	0
ENSG00000284689.1	ENSG00000284689	unprocessed_pseudogene	AC097493.5	0	1.600696955	0	0	0	0
ENSG00000185291.11_PAR_Y	ENSG00000185291	protein_coding	IL3RA	0	0	0	0	0	0
ENSG00000123572.16	ENSG00000123572	protein_coding	NRK	341.4133237	177.6773621	680.5815007	2.250175719	8.600996724	4.076022584
ENSG00000224791.1	ENSG00000224791	processed_pseudogene	KRT18P39	0	0	0	1.500117146	0	1.630409033
ENSG00000136518.16	ENSG00000136518	protein_coding	ACTL6A	2681.64647	2228.170162	2045.962982	2125.665996	2273.79077	1967.903703
ENSG00000235369.1	ENSG00000235369	processed_pseudogene	RPL36AP15	0	4.802090866	0	0.750058573	2.345726379	4.076022584
ENSG00000205636.3	ENSG00000205636	lincRNA	LINC00583	0	0	0	0	0	0
ENSG00000249474.1	ENSG00000249474	antisense_RNA	AC020651.1	0	0	0	0	0	0
ENSG00000124107.5	ENSG00000124107	protein_coding	SLPI	0	0	12.65544113	0	0	0
ENSG00000251456.1	ENSG00000251456	sense_intronic	AC113398.2	0	0	0	0	0	0
ENSG00000270123.3	ENSG00000270123	vaultRNA	VTRNA2-1	0	0	0	0	0	0
ENSG00000281899.1	ENSG00000281899	protein_coding	AL359736.3	1.773575707	3.201393911	4.218480376	0.750058573	0	0
ENSG00000268991.2	ENSG00000268991	protein_coding	FAM231B	0	0	0	0	0	0
ENSG00000279152.1	ENSG00000279152	TEC	AC129492.7	2.660363561	0	0	4.500351438	1.563817586	1.630409033
ENSG00000226397.8	ENSG00000226397	lincRNA	C12orf77	0	0	0	0	0	0
ENSG00000248126.1	ENSG00000248126	unprocessed_pseudogene	AC091849.1	0	0	0	1.500117146	0	0
ENSG00000237232.7	ENSG00000237232	lincRNA	ZNF295-AS1	1.773575707	0	16.8739215	0	3.909543965	10.59765872
ENSG00000259367.1	ENSG00000259367	antisense_RNA	AC087286.2	0	0	0	0	0	0
ENSG00000234765.1	ENSG00000234765	processed_pseudogene	ELL2P3	0	0	0	0	0	0
ENSG00000237400.1	ENSG00000237400	antisense_RNA	AC006960.2	0	0	0	0	0	0
ENSG00000142856.16	ENSG00000142856	protein_coding	ITGB3BP	656.2230118	637.0773883	520.2792464	276.0215548	326.8378755	242.1157415
ENSG00000240477.1	ENSG00000240477	processed_pseudogene	AC022494.1	0	0	0	0	0	0
ENSG00000242461.1	ENSG00000242461	processed_pseudogene	AC089999.1	0	0	0	0	0	0
ENSG00000198113.2	ENSG00000198113	protein_coding	TOR4A	2494.534233	1216.529686	1650.831987	2958.231012	2066.58494	2557.296569
ENSG00000240199.3	ENSG00000240199	misc_RNA	RN7SL520P	0	0	0	0	0	0
ENSG00000198914.3	ENSG00000198914	protein_coding	POU3F3	0	0	0	0	0	0
ENSG00000125686.11	ENSG00000125686	protein_coding	MED1	4877.333195	7382.414358	6684.885236	3961.059324	3626.492982	3744.234345
ENSG00000261470.1	ENSG00000261470	antisense_RNA	AC009039.1	0	0	0	0	0	0
ENSG00000256777.1	ENSG00000256777	processed_pseudogene	PDCL3P7	0	0	0	0	0	0
ENSG00000263609.1	ENSG00000263609	lincRNA	LINC02002	0	0	0	0	0	0
ENSG00000147571.4	ENSG00000147571	protein_coding	CRH	9.754666391	9.604181733	28.12320251	0	0	0
ENSG00000254890.1	ENSG00000254890	processed_pseudogene	AP003049.1	0	0	0	0	0	0
ENSG00000161594.6	ENSG00000161594	protein_coding	KLHL10	0	0	0	0	4.691452758	0
ENSG00000269504.1	ENSG00000269504	lincRNA	AC003973.2	0	0	0	0	0	0
ENSG00000271550.1	ENSG00000271550	processed_pseudogene	BNIP3P11	0	0	0	0	0	0
ENSG00000227685.1	ENSG00000227685	lincRNA	LINC02088	0	0	0	0	0	0
ENSG00000261446.2	ENSG00000261446	lincRNA	LINC00559	0	0	0	0	0	0
ENSG00000174950.10	ENSG00000174950	protein_coding	CD164L2	0	0	0	0	0	0
ENSG00000280114.1	ENSG00000280114	unprocessed_pseudogene	AL021920.2	0	0	0	0.750058573	0	0
ENSG00000231827.3	ENSG00000231827	transcribed_unprocessed_pseudogene	AL513523.2	0	0	0	0	0	0
ENSG00000263615.1	ENSG00000263615	miRNA	MIR4306	0	0	0	0	0	0
ENSG00000244462.7	ENSG00000244462	protein_coding	RBM12	1120.899847	2234.57295	1894.097689	1083.084579	1144.714473	934.2243762
ENSG00000150593.17	ENSG00000150593	protein_coding	PDCD4	1659.180074	2013.67677	1865.974486	1644.87845	2269.099317	1867.633548
ENSG00000242520.5	ENSG00000242520	transcribed_unprocessed_pseudogene	MAGEA5	0	0	0	0	0	0
ENSG00000211593.2	ENSG00000211593	IG_J_gene	IGKJ5	0	0	0	0	0	0
ENSG00000281181.1	ENSG00000281181	lincRNA	FP236383.3	1.773575707	0	0	1.500117146	2.345726379	0
ENSG00000125734.15	ENSG00000125734	protein_coding	GPR108	1181.201421	765.1331447	961.8135257	1266.098871	1133.76775	1217.915548
ENSG00000261683.1	ENSG00000261683	lincRNA	LINC00838	0	0	0	0	0	0
ENSG00000184898.6	ENSG00000184898	protein_coding	RBM43	627.8458004	845.1679925	779.0127095	853.566656	1106.400942	895.9097639
ENSG00000231694.1	ENSG00000231694	unprocessed_pseudogene	AC244098.3	0	0	0	0	0	0
ENSG00000266210.2	ENSG00000266210	misc_RNA	RN7SL371P	0	0	0	0	0	0
ENSG00000245857.2	ENSG00000245857	lincRNA	GS1-24F4.2	6.207514976	0	0	5.25041001	1.563817586	0
ENSG00000100271.16	ENSG00000100271	protein_coding	TTLL1	442.507139	587.4557826	461.2205211	468.7866081	426.922201	458.9601429
ENSG00000188710.2	ENSG00000188710	protein_coding	QRFP	0	0	0	0	0	0
ENSG00000167459.16	ENSG00000167459	processed_transcript	LINC00905	0	0	0	0	0	0
ENSG00000269590.1	ENSG00000269590	protein_coding	AC010422.5	0	0	0	0	0	0
ENSG00000153922.10	ENSG00000153922	protein_coding	CHD1	2866.098343	3971.329146	3488.683271	2262.176656	2702.276789	2162.737583
ENSG00000275601.1	ENSG00000275601	sense_intronic	AC011330.2	6.207514976	1.600696955	2.812320251	3.000234292	3.909543965	7.336840651
ENSG00000265593.1	ENSG00000265593	processed_pseudogene	NPM1P45	0	0	0	0	0	0
ENSG00000228120.2	ENSG00000228120	lincRNA	AP001631.1	0	0	0	0	0	0
ENSG00000232952.1	ENSG00000232952	processed_pseudogene	AL512844.1	2.660363561	4.802090866	4.218480376	0	1.563817586	0
ENSG00000141639.11	ENSG00000141639	protein_coding	MAPK4	0	0	0	0	0	0
ENSG00000270577.1	ENSG00000270577	processed_pseudogene	AC006023.1	1.773575707	0	0	0	0	0
ENSG00000161996.18	ENSG00000161996	protein_coding	WDR90	734.2603429	227.2989677	298.1059466	642.800197	432.3955626	586.9472521
ENSG00000252962.1	ENSG00000252962	snRNA	RNU6-993P	0	0	0	0	0	0
ENSG00000211950.2	ENSG00000211950	IG_V_gene	IGHV1-24	0	0	0	0	0	0
ENSG00000276095.2	ENSG00000276095	lincRNA	LINC01663	0	0	0	0	0	0
ENSG00000267004.1	ENSG00000267004	lincRNA	AC018761.1	0	0	0	0	0	0
ENSG00000144460.12	ENSG00000144460	protein_coding	NYAP2	0	0	0	6.000468583	6.255270345	2.44561355
ENSG00000272948.2	ENSG00000272948	antisense_RNA	AP001412.1	3.547151415	3.201393911	5.624640501	1.500117146	3.127635172	5.706431617
ENSG00000216347.1	ENSG00000216347	processed_pseudogene	RPL10P10	0	0	0	0	0	0
ENSG00000249984.1	ENSG00000249984	lincRNA	AC026780.2	0	0	0	6.000468583	5.473361551	5.706431617
ENSG00000274292.1	ENSG00000274292	lincRNA	AC084018.2	23.94327205	30.41324215	22.49856201	8.250644302	7.037179138	6.521636134
ENSG00000231207.1	ENSG00000231207	processed_pseudogene	FO393419.1	0	0	0	0	0	0
ENSG00000224114.1	ENSG00000224114	processed_pseudogene	AL591846.1	126.8106631	0	0	88.50691161	93.82905517	132.8783362
ENSG00000237593.1	ENSG00000237593	processed_pseudogene	AL445220.1	0	0	0	0	0	0
ENSG00000115592.11	ENSG00000115592	protein_coding	PRKAG3	0	0	0	0	0	0
ENSG00000273069.1	ENSG00000273069	lincRNA	AC211433.2	2.660363561	0	7.030800627	1.500117146	0.781908793	3.260818067
ENSG00000235256.1	ENSG00000235256	processed_pseudogene	FKBP4P7	0	0	0	0	0	0
ENSG00000198301.11	ENSG00000198301	protein_coding	SDAD1	2653.269258	3500.724242	3491.495591	2214.172907	2707.75015	2103.227653
ENSG00000131910.4	ENSG00000131910	protein_coding	NR0B2	0	0	0	0	0	0
ENSG00000232752.1	ENSG00000232752	unprocessed_pseudogene	MTCO3P21	0	0	0	0	0	0
ENSG00000207384.1	ENSG00000207384	misc_RNA	Y_RNA	0	0	0	0	0	0
ENSG00000225345.3	ENSG00000225345	transcribed_unprocessed_pseudogene	SNX18P3	0	0	0	0	0	0
ENSG00000259379.1	ENSG00000259379	processed_pseudogene	MTND5P32	0	0	0	0	0	0
ENSG00000231897.1	ENSG00000231897	unprocessed_pseudogene	MARK2P14	0	0	0	0	0	0
ENSG00000187013.4	ENSG00000187013	lincRNA	C17orf82	25.71684776	8.003484777	7.030800627	8.250644302	7.037179138	6.521636134
ENSG00000279390.1	ENSG00000279390	TEC	AF127577.6	0	0	0	0	0	0
ENSG00000184414.2	ENSG00000184414	processed_pseudogene	IRS3P	0	3.201393911	0	0	0	3.260818067
ENSG00000064932.15	ENSG00000064932	protein_coding	SBNO2	3297.07724	2181.74995	2488.903422	3411.26639	2697.585336	3532.281171
ENSG00000104870.12	ENSG00000104870	protein_coding	FCGRT	1138.635604	619.4697218	690.4246216	2458.692002	1859.37911	2538.546865
ENSG00000232197.1	ENSG00000232197	antisense_RNA	AL596442.1	0	0	0	0	0	0
ENSG00000236460.1	ENSG00000236460	processed_pseudogene	SNX2P2	0	0	0	0	0	0
ENSG00000249115.8	ENSG00000249115	protein_coding	HAUS5	463.7900475	275.3198763	132.1790518	326.2754792	307.2901557	352.1683512
ENSG00000267517.1	ENSG00000267517	lincRNA	LINC01855	0	0	0	0	0	0
ENSG00000200807.1	ENSG00000200807	snRNA	RNU1-32P	0	0	0	0	0	0
ENSG00000249109.1	ENSG00000249109	antisense_RNA	AC140125.2	0	0	0	0	0	0
ENSG00000136367.13	ENSG00000136367	protein_coding	ZFHX2	101.9806032	155.2676047	205.2993783	135.7606017	121.9777717	147.5520175
ENSG00000256037.1	ENSG00000256037	processed_pseudogene	MRPL40P1	1.773575707	0	0	2.250175719	2.345726379	0
ENSG00000283881.1	ENSG00000283881	miRNA	MIR3916	0.886787854	1.600696955	1.406160125	0.750058573	0.781908793	0.815204517
ENSG00000232187.1	ENSG00000232187	processed_pseudogene	FTH1P7	10.64145424	11.20487869	8.436960752	12.75099574	23.45726379	16.30409033
ENSG00000220349.4	ENSG00000220349	processed_pseudogene	Z85996.1	0	0	0	0	0	0
ENSG00000204659.4	ENSG00000204659	protein_coding	CBY3	0	0	0	0	0	0
ENSG00000233452.6	ENSG00000233452	antisense_RNA	STXBP5-AS1	38.13187771	54.42369648	46.40328414	34.50269435	34.4039869	45.65145294
ENSG00000173545.4	ENSG00000173545	protein_coding	ZNF622	1403.785172	1203.72411	1234.60859	1277.34975	1400.398648	1270.903842
ENSG00000211796.1	ENSG00000211796	TR_V_gene	TRAV16	0	0	0	0	0	0
ENSG00000162601.9	ENSG00000162601	protein_coding	MYSM1	1660.066862	2442.663554	2124.707949	2390.436672	2484.124236	2750.500039
ENSG00000266504.1	ENSG00000266504	transcribed_unprocessed_pseudogene	AC091132.3	0	0	0	0	0	0
ENSG00000216824.2	ENSG00000216824	processed_pseudogene	ZNF736P10Y	0	0	0	0	0	0
ENSG00000260731.1	ENSG00000260731	processed_pseudogene	KRT8P22	0	0	0	0	0	0
ENSG00000163380.15	ENSG00000163380	protein_coding	LMOD3	7.981090684	0	19.68624176	0	0	0
ENSG00000215263.2	ENSG00000215263	processed_pseudogene	AC025750.1	0	0	0	0	0	0
ENSG00000267968.1	ENSG00000267968	antisense_RNA	AC011523.1	0	0	0	0	0	0
ENSG00000138772.12	ENSG00000138772	protein_coding	ANXA3	119.7163603	214.493392	236.2349011	466.5364324	538.7351584	527.4373223
ENSG00000225605.2	ENSG00000225605	lincRNA	AC092813.1	0	0	0	0	0	0
ENSG00000241891.1	ENSG00000241891	processed_pseudogene	RPL9P6	0	0	0	0	0	0
ENSG00000267654.1	ENSG00000267654	lincRNA	LINC01882	0	0	0	0	0	0
ENSG00000214300.7	ENSG00000214300	protein_coding	SPDYE3	0	0	0	0	0	0
ENSG00000269946.1	ENSG00000269946	lincRNA	AL158152.2	4.433939269	3.201393911	7.030800627	3.000234292	9.382905517	4.076022584
ENSG00000186567.12	ENSG00000186567	protein_coding	CEACAM19	105.5277546	428.9867841	165.9268948	989.3272577	775.6535227	979.8758291
ENSG00000240707.2	ENSG00000240707	lincRNA	LINC01168	0	0	0	0	0	0
ENSG00000267751.5	ENSG00000267751	antisense_RNA	AC009005.1	14.18860566	14.4062726	25.31088226	13.50105431	9.382905517	20.38011292
ENSG00000184220.11	ENSG00000184220	protein_coding	CMSS1	947.0894278	1450.231442	1185.392986	195.015229	225.9716412	211.1379698
ENSG00000226840.1	ENSG00000226840	processed_pseudogene	PAICSP3	0	0	0	0	0	0
ENSG00000236217.4	ENSG00000236217	processed_pseudogene	C1DP2	3.547151415	4.802090866	1.406160125	0	0	0
ENSG00000271199.1	ENSG00000271199	sense_overlapping	AL353804.2	0	0	0	0	0	0
ENSG00000259628.1	ENSG00000259628	processed_transcript	AC007000.3	4.433939269	3.201393911	2.812320251	3.000234292	2.345726379	0
ENSG00000267626.1	ENSG00000267626	lincRNA	AC002115.1	0	0	0	0	0	0
ENSG00000269584.1	ENSG00000269584	processed_pseudogene	TDGF1P7	0	0	0	0	0	0
ENSG00000055070.16	ENSG00000055070	protein_coding	SZRD1	4069.469461	3100.550003	2736.387604	11550.15196	3654.641699	9479.198121
ENSG00000248611.1	ENSG00000248611	processed_pseudogene	AC107385.1	0	0	0	0	0	0
ENSG00000087495.16	ENSG00000087495	protein_coding	PHACTR3	0	0	0	3.750292865	0	1.630409033
ENSG00000235519.2	ENSG00000235519	lincRNA	LINC01815	0	0	0	0	0	0
ENSG00000260490.2	ENSG00000260490	processed_pseudogene	MYL12BP1	9.754666391	11.20487869	4.218480376	5.25041001	10.16481431	4.8912271
ENSG00000284038.1	ENSG00000284038	miRNA	MIR10A	0.886787854	1.600696955	1.406160125	0.750058573	0	0.815204517
ENSG00000121957.12	ENSG00000121957	protein_coding	GPSM2	2259.535451	2831.632914	2137.363391	832.565016	729.5209039	702.7062934
ENSG00000258413.1	ENSG00000258413	lincRNA	AL158801.2	0	0	0	0	0	0
ENSG00000253074.1	ENSG00000253074	snRNA	RNU6-586P	0	0	0	0	0	0
ENSG00000151962.7	ENSG00000151962	protein_coding	RBM46	2.660363561	4.802090866	0	0	0	0
ENSG00000169246.16	ENSG00000169246	protein_coding	NPIPB3	42.56581698	54.42369648	73.12032652	3.000234292	25.02108138	22.01052195
ENSG00000260237.1	ENSG00000260237	lincRNA	AC092130.1	0	0	0	0	0	0
ENSG00000140521.12	ENSG00000140521	protein_coding	POLG	1919.008915	1066.064172	1001.186009	1577.373179	1462.169443	1480.411402
ENSG00000218052.5	ENSG00000218052	transcribed_unprocessed_pseudogene	ADAMTS7P4	0	14.4062726	0	33.00257721	26.58489896	14.6736813
ENSG00000140443.13	ENSG00000140443	protein_coding	IGF1R	5384.575848	5666.467222	6374.123848	5383.170378	5160.598034	5129.266819
ENSG00000243064.8	ENSG00000243064	transcribed_unprocessed_pseudogene	ABCC13	0	0	0	0	0	0
ENSG00000279207.1	ENSG00000279207	TEC	AC015813.6	491.280471	312.1359063	442.9404395	308.2740735	330.7474195	316.2993525
ENSG00000283863.1	ENSG00000283863	miRNA	MIR3960	0.886787854	0	0	0.750058573	0.781908793	0.815204517
ENSG00000249551.1	ENSG00000249551	lincRNA	LINC02216	0	0	0	0	0	0
ENSG00000200972.1	ENSG00000200972	snRNA	RNU5A-8P	0.886787854	4.802090866	1.406160125	0	0	0
ENSG00000266698.1	ENSG00000266698	miRNA	MIR3945	0	0	0	0	0	0
ENSG00000237588.2	ENSG00000237588	lincRNA	AL590666.3	0	0	0	0	0	0
ENSG00000239997.1	ENSG00000239997	processed_pseudogene	FCF1P3	0	0	0	0	0	0
ENSG00000206841.1	ENSG00000206841	snRNA	RNU6-409P	0	0	0	0	0	0
ENSG00000270646.1	ENSG00000270646	processed_pseudogene	AL670379.5	0	0	0	0	0	0
ENSG00000155926.13	ENSG00000155926	protein_coding	SLA	4.433939269	4.802090866	0	234.0182748	250.2108138	212.7683789
ENSG00000283873.1	ENSG00000283873	protein_coding	AC018793.1	0	0	0	0	0	0
ENSG00000104872.10	ENSG00000104872	protein_coding	PIH1D1	763.5243421	1166.908081	870.4131176	776.310623	758.4515293	785.8571541
ENSG00000259173.2	ENSG00000259173	processed_pseudogene	AC090515.3	0	0	0	0	0	0
ENSG00000272970.1	ENSG00000272970	lincRNA	AC107294.2	0	0	0	15.75123003	12.51054069	9.782454201
ENSG00000227101.1	ENSG00000227101	lincRNA	AC025822.1	0	0	0	0	0	0
ENSG00000200494.1	ENSG00000200494	misc_RNA	Y_RNA	0	0	0	0	0	0
ENSG00000172809.12	ENSG00000172809	protein_coding	RPL38	8138.938922	9738.640277	9435.334441	7968.622279	7049.689678	7778.681499
ENSG00000151576.10	ENSG00000151576	protein_coding	QTRT2	518.7708944	811.5533564	662.301419	236.2684505	309.6358821	290.212808
ENSG00000249334.1	ENSG00000249334	lincRNA	AC084048.1	0	0	0	0	0	0
ENSG00000140319.10	ENSG00000140319	protein_coding	SRP14	4951.823375	8653.367741	7731.068369	8602.421773	6705.649809	8564.538653
ENSG00000273904.1	ENSG00000273904	ribozyme	Hammerhead_HH10	0	0	0	0	0	0
ENSG00000278197.1	ENSG00000278197	unprocessed_pseudogene	AC006338.1	0	0	0	0	0	0
ENSG00000224545.1	ENSG00000224545	processed_pseudogene	AC008264.1	0	0	0	0	2.345726379	0
ENSG00000242349.5	ENSG00000242349	antisense_RNA	NPPA-AS1	5.320727122	11.20487869	18.28008163	18.75146432	18.76581103	13.85847678
ENSG00000127947.15	ENSG00000127947	protein_coding	PTPN12	3976.356736	7366.407389	9941.552086	4823.626683	6306.094416	4994.758074
ENSG00000178297.12	ENSG00000178297	protein_coding	TMPRSS9	0	0	0	0	0	0
ENSG00000173431.2	ENSG00000173431	protein_coding	RNASE8	0	0	0	0	0	0
ENSG00000227863.2	ENSG00000227863	lincRNA	AC002383.1	0	0	0	0	0	0
ENSG00000274808.5	ENSG00000274808	protein_coding	TBC1D3B	0	0	0	0	0	0
ENSG00000184809.12	ENSG00000184809	antisense_RNA	B3GALT5-AS1	0	0	0	0	0	0
ENSG00000200823.1	ENSG00000200823	snoRNA	SNORD114-2	0	0	0	0	1.563817586	0
ENSG00000261121.1	ENSG00000261121	lincRNA	LINC02473	0	0	0	0	0	0
ENSG00000070193.4	ENSG00000070193	protein_coding	FGF10	37.24508986	38.41672693	216.5486593	0	0	0
ENSG00000106615.9	ENSG00000106615	protein_coding	RHEB	3839.791407	4624.413504	4484.24464	2850.222577	3089.321641	3077.397051
ENSG00000284020.1	ENSG00000284020	miRNA	MIR4697	0	0	0	0	0	0
ENSG00000100302.6	ENSG00000100302	protein_coding	RASD2	124.1502995	30.41324215	102.6496892	9.750761448	10.9467231	8.152045167
ENSG00000111371.15	ENSG00000111371	protein_coding	SLC38A1	10293.83341	11054.41317	8455.240834	10273.55227	11324.38505	10212.88219
ENSG00000185385.4	ENSG00000185385	protein_coding	OR7A17	0	0	0	0	0	0
ENSG00000239830.1	ENSG00000239830	processed_pseudogene	RPS4XP22	1.773575707	0	0	0	1.563817586	0
ENSG00000117242.7	ENSG00000117242	antisense_RNA	PINK1-AS	718.2981615	875.5812346	967.4381662	762.0595101	701.3721874	760.5858141
ENSG00000255875.2	ENSG00000255875	processed_pseudogene	AC008813.1	0	4.802090866	0	0.750058573	0	0
ENSG00000200998.1	ENSG00000200998	misc_RNA	Y_RNA	0	0	0	0	0	0
ENSG00000228007.1	ENSG00000228007	processed_pseudogene	AC011933.1	0	0	0	1.500117146	0	0
ENSG00000105426.16	ENSG00000105426	protein_coding	PTPRS	3045.22949	3977.731934	3376.190461	7358.0746	5856.49686	7149.343612
ENSG00000167371.17	ENSG00000167371	protein_coding	PRRT2	106.4145424	388.9693602	345.9153908	472.5369009	308.8539733	606.5121605
ENSG00000176533.12	ENSG00000176533	protein_coding	GNG7	55.86763478	11.20487869	44.99712401	57.00445154	86.79187603	85.59647426
ENSG00000276181.1	ENSG00000276181	miRNA	MIR6794	0	0	0	0	0	0
ENSG00000228925.1	ENSG00000228925	antisense_RNA	AC016722.2	0	0	0	0	0	0
ENSG00000248990.1	ENSG00000248990	lincRNA	AC100773.1	0	0	0	0	0	0
ENSG00000227252.1	ENSG00000227252	antisense_RNA	AC105760.2	34.5847263	40.01742389	52.02792464	24.75193291	27.36680776	32.60818067
ENSG00000236646.1	ENSG00000236646	processed_pseudogene	LAMTOR5P1	0	0	0	0	0	0
ENSG00000196274.5	ENSG00000196274	misc_RNA	Metazoa_SRP	2.660363561	0	0	3.750292865	3.127635172	4.076022584
ENSG00000231006.1	ENSG00000231006	processed_pseudogene	RPL7P32	11.5282421	24.01045433	29.52936263	8.250644302	9.382905517	9.782454201
ENSG00000160949.16	ENSG00000160949	protein_coding	TONSL	1014.485305	547.4383588	660.8952589	530.2914111	321.364514	469.5578016
ENSG00000229255.1	ENSG00000229255	lincRNA	AC138089.1	0	0	0	0	0	0
ENSG00000267573.1	ENSG00000267573	processed_pseudogene	KRT8P5	0	0	0	0	0	0
ENSG00000242705.1	ENSG00000242705	processed_pseudogene	ICE2P2	0	0	0	0	0	0
ENSG00000277081.1	ENSG00000277081	misc_RNA	RMST_10	0	0	0	0	0	0
ENSG00000179195.15	ENSG00000179195	protein_coding	ZNF664	3571.981475	6454.010124	6212.415434	9490.491123	10529.18381	4010.806222
ENSG00000227224.1	ENSG00000227224	processed_pseudogene	AC092035.1	0	0	0	0	0	0
ENSG00000206637.1	ENSG00000206637	snoRNA	SNORA70H	0	0	0	0	0	0
ENSG00000230568.1	ENSG00000230568	processed_pseudogene	SF3A3P1	0	0	2.812320251	0.750058573	0	0
ENSG00000105397.13	ENSG00000105397	protein_coding	TYK2	2231.15824	1331.779867	1466.625011	1853.394734	1629.497925	2133.39022
ENSG00000134183.11	ENSG00000134183	protein_coding	GNAT2	2.660363561	4.802090866	4.218480376	6.750527156	6.255270345	6.521636134
ENSG00000253509.1	ENSG00000253509	sense_intronic	AC104393.1	6.207514976	0	1.406160125	1.500117146	0	0
ENSG00000233686.3	ENSG00000233686	processed_pseudogene	PIEZO1P1	0	0	0	0	0	0
ENSG00000221475.1	ENSG00000221475	snoRNA	SNORA11D	0	0	0	0	0	0
ENSG00000249830.1	ENSG00000249830	lincRNA	LINC02162	0	0	0	0	0	0
ENSG00000230615.6	ENSG00000230615	lincRNA	AL139220.2	135.6785416	241.7052403	209.5178587	24.00187433	14.85626707	26.08654454
ENSG00000254846.1	ENSG00000254846	antisense_RNA	AL355075.1	0	0	0	0	0	0
ENSG00000161912.17	ENSG00000161912	transcribed_unprocessed_pseudogene	ADCY10P1	41.67902913	28.8125452	5.624640501	150.7617732	177.493296	148.367222
ENSG00000236634.1	ENSG00000236634	lincRNA	AC016903.1	0	0	0	0	0	0
ENSG00000196126.11	ENSG00000196126	protein_coding	HLA-DRB1	0	0	0	0	0	0
ENSG00000136770.10	ENSG00000136770	protein_coding	DNAJC1	1520.841169	1691.936682	1622.708785	1296.851273	1548.17941	1387.478087
ENSG00000175766.11	ENSG00000175766	protein_coding	EIF4E1B	0	0	0	0	0	0
ENSG00000144199.11	ENSG00000144199	protein_coding	FAHD2B	52.32048337	28.8125452	43.59096389	153.7620075	133.7064036	140.2151769
ENSG00000258100.1	ENSG00000258100	lincRNA	AC025035.1	0	0	0	0	0	0
ENSG00000243911.3	ENSG00000243911	misc_RNA	RN7SL430P	0	0	0	0	0	0
ENSG00000197475.11	ENSG00000197475	transcribed_unitary_pseudogene	ADAM3A	0	0	0	0	0	0
ENSG00000075131.9	ENSG00000075131	protein_coding	TIPIN	726.2792522	685.0982969	659.4890988	303.773722	347.1675041	322.0057841
ENSG00000246363.2	ENSG00000246363	lincRNA	LINC02458	6.207514976	0	0	0	0	0
ENSG00000225394.1	ENSG00000225394	processed_pseudogene	AC106883.1	0	0	0	0	0	0
ENSG00000251719.1	ENSG00000251719	snRNA	RNU6-408P	0	0	0	0	0	0
ENSG00000221461.2	ENSG00000221461	snoRNA	U3	0	0	0	0	0	0
ENSG00000184274.3	ENSG00000184274	lincRNA	LINC00315	0	0	0	2.250175719	0	0
ENSG00000230601.6	ENSG00000230601	protein_coding	TEX48	0	0	0	0	0	0
ENSG00000211752.3	ENSG00000211752	TR_V_gene	TRBV27	0	0	0	0	0	0
ENSG00000100804.18	ENSG00000100804	protein_coding	PSMB5	1939.405036	1547.873956	1541.151497	2058.160724	2954.05142	3000.767826
ENSG00000161267.11	ENSG00000161267	protein_coding	BDH1	65.62230118	33.61463606	50.62176451	170.2632961	122.7596805	119.0198594
ENSG00000237068.1	ENSG00000237068	processed_pseudogene	RPL5P2	0	0	0	0	0	0
ENSG00000143437.20	ENSG00000143437	protein_coding	ARNT	2320.723813	2839.636399	3518.212634	2748.214611	2628.777362	2559.742183
ENSG00000258136.1	ENSG00000258136	antisense_RNA	AC007622.2	0	0	0	0	0	0
ENSG00000254796.1	ENSG00000254796	processed_pseudogene	AC134684.1	0	0	0	0	0	0
ENSG00000225439.2	ENSG00000225439	antisense_RNA	BOLA3-AS1	173.8104193	116.8508777	104.0558493	61.50480298	127.4511333	125.5414956
ENSG00000144749.13	ENSG00000144749	protein_coding	LRIG1	2229.384664	1856.808468	1729.576954	1854.144792	1737.401338	1840.731799
ENSG00000134250.19	ENSG00000134250	protein_coding	NOTCH2	19316.89982	20801.05694	17326.70506	10752.8397	9204.630312	10020.49392
ENSG00000207616.1	ENSG00000207616	miRNA	MIR515-1	0	0	0	0	0	0
ENSG00000261205.2	ENSG00000261205	processed_pseudogene	NIFKP4	0	0	2.812320251	0	0	0
ENSG00000116833.13	ENSG00000116833	protein_coding	NR5A2	4.433939269	0	0	3.750292865	8.600996724	5.706431617
ENSG00000140104.13	ENSG00000140104	protein_coding	C14orf79	201.3008428	107.246696	126.5544113	246.7692705	200.9505598	276.3543312
ENSG00000211947.2	ENSG00000211947	IG_V_gene	IGHV3-21	0	0	0	0	0	0
ENSG00000004700.15	ENSG00000004700	protein_coding	RECQL	4682.239868	4286.666447	4338.003987	3760.043626	4535.852909	3725.484641
ENSG00000267487.1	ENSG00000267487	processed_pseudogene	AC100843.3	0	0	0	0	0	0
ENSG00000113196.2	ENSG00000113196	protein_coding	HAND1	0	0	0	0	0	0
ENSG00000282602.1	ENSG00000282602	lincRNA	Z82244.2	0	1.600696955	0	0	0	0
ENSG00000246465.1	ENSG00000246465	lincRNA	AC138904.1	0	0	0	2.250175719	0	0
ENSG00000260239.1	ENSG00000260239	lincRNA	LINC02533	0	0	0	0	0	0
ENSG00000257021.1	ENSG00000257021	processed_pseudogene	HSPE1P20	0	0	0	0	0	0
ENSG00000136842.13	ENSG00000136842	protein_coding	TMOD1	568.4310142	502.618844	708.7047032	208.5162833	247.8650874	225.8116511
ENSG00000253487.1	ENSG00000253487	IG_V_pseudogene	IGKV2-36	0	0	0	0	0	0
ENSG00000256594.8	ENSG00000256594	transcribed_unprocessed_pseudogene	AC010186.2	86.90520967	92.84042341	75.93264677	84.75661874	303.3806117	207.8771518
ENSG00000228612.2	ENSG00000228612	processed_pseudogene	HK2P1	1.773575707	1.600696955	1.406160125	7.500585729	3.127635172	4.076022584
ENSG00000137726.16	ENSG00000137726	protein_coding	FXYD6	34.5847263	0	365.6016326	0	2.345726379	0
ENSG00000279630.1	ENSG00000279630	TEC	AC190387.1	0	0	0	0	0	0
ENSG00000202368.1	ENSG00000202368	misc_RNA	Y_RNA	0	0	0	0	0	0
ENSG00000237506.3	ENSG00000237506	processed_pseudogene	RPSAP15	19.50933278	22.40975738	18.28008163	17.25134718	17.20199345	11.41286323
ENSG00000279683.1	ENSG00000279683	TEC	AC090517.3	0	0	0	0	0	0
ENSG00000216817.1	ENSG00000216817	processed_pseudogene	R3HDM2P2	0	0	0	0	0	0
ENSG00000253300.1	ENSG00000253300	lincRNA	AC018541.1	0	0	0	0	0	0
ENSG00000213857.3	ENSG00000213857	processed_pseudogene	AL080243.1	2.660363561	4.802090866	0	0	1.563817586	2.44561355
ENSG00000253546.1	ENSG00000253546	IG_V_pseudogene	IGLVVI-22-1	0	0	0	0	0	0
ENSG00000235459.5	ENSG00000235459	processed_pseudogene	AC006463.2	6.207514976	28.8125452	23.90472213	0	0	0
ENSG00000232487.1	ENSG00000232487	sense_intronic	RASA3-IT1	0	0	2.812320251	2.250175719	0	6.521636134
ENSG00000240527.1	ENSG00000240527	sense_intronic	AL365273.1	0	4.802090866	0	0	0	0
ENSG00000279104.1	ENSG00000279104	TEC	AC093775.1	0	0	0	0	0	0
ENSG00000163291.14	ENSG00000163291	protein_coding	PAQR3	964.8251849	525.0286014	572.307171	1146.089499	1442.621723	907.3226271
ENSG00000183911.7	ENSG00000183911	processed_pseudogene	RPL21P132	0	0	0	0	0	0
ENSG00000113657.12	ENSG00000113657	protein_coding	DPYSL3	13734.57028	20804.25833	8647.884771	24192.38921	23956.1216	25213.4605
ENSG00000169429.10	ENSG00000169429	protein_coding	CXCL8	166.7161165	38.41672693	94.2127284	120.7594302	166.5465729	125.5414956
ENSG00000025770.18	ENSG00000025770	protein_coding	NCAPH2	1550.991956	552.2404496	527.310047	1029.080362	817.8765976	904.8770136
ENSG00000254701.3	ENSG00000254701	unprocessed_pseudogene	AC138866.2	5.320727122	0	0	9.750761448	4.691452758	0
ENSG00000256627.1	ENSG00000256627	processed_pseudogene	AC073651.2	0	0	0	0	0	0
ENSG00000207976.1	ENSG00000207976	miRNA	MIR607	0	0	0	0	1.563817586	0
ENSG00000237574.1	ENSG00000237574	lincRNA	LINC01856	0	0	0	0	0	0
ENSG00000240342.3	ENSG00000240342	processed_pseudogene	AC026366.1	292.6399917	686.6989939	485.1252432	153.7620075	134.4883124	158.1496762
ENSG00000270733.1	ENSG00000270733	processed_pseudogene	AL355877.2	0	0	0	0	0	0
ENSG00000163297.16	ENSG00000163297	protein_coding	ANTXR2	10755.84988	10254.0647	7310.626492	13615.81327	16211.31501	14676.94212
ENSG00000284471.1	ENSG00000284471	TEC	CR769775.4	0	0	0	0	0	0
ENSG00000252066.1	ENSG00000252066	snRNA	RNU2-53P	0	0	0	0	0	0
ENSG00000034053.14	ENSG00000034053	protein_coding	APBA2	989.6552448	531.4313892	561.05789	804.0627902	745.9409886	822.5413574
ENSG00000276101.1	ENSG00000276101	antisense_RNA	AC027601.4	7.981090684	8.003484777	8.436960752	11.25087859	4.691452758	12.22806775
ENSG00000173436.13	ENSG00000173436	protein_coding	MINOS1	1366.540083	1517.460714	1065.869375	1365.106603	1167.389828	1049.168213
ENSG00000212368.1	ENSG00000212368	snRNA	RNU6-1000P	0	0	0	0	0	0
ENSG00000260997.1	ENSG00000260997	sense_overlapping	AC004847.1	0	0	0	0	0	0
ENSG00000236091.1	ENSG00000236091	lincRNA	LINC02243	0	0	0	0	0	0
ENSG00000163536.12	ENSG00000163536	protein_coding	SERPINI1	131.2446024	121.6529686	63.27720564	92.25720447	121.9777717	93.74851942
ENSG00000258544.1	ENSG00000258544	processed_pseudogene	GLRXP2	0	0	0	0	0	0
ENSG00000270701.1	ENSG00000270701	processed_pseudogene	AP002802.2	0	0	0	0	0	0
ENSG00000277997.1	ENSG00000277997	lincRNA	AC079779.4	0	0	0	0	0	0
ENSG00000275982.1	ENSG00000275982	misc_RNA	Y_RNA	0	0	0	0	0	0
ENSG00000197054.11	ENSG00000197054	protein_coding	ZNF763	7.09430283	35.21533302	28.12320251	66.00515442	19.54771983	82.33565619
ENSG00000262566.1	ENSG00000262566	processed_pseudogene	AL355375.2	0	0	0	0	0	0
ENSG00000198833.6	ENSG00000198833	protein_coding	UBE2J1	4123.56352	5911.373856	5197.167823	5815.204116	6001.931896	5416.218809
ENSG00000267365.1	ENSG00000267365	antisense_RNA	KCNJ2-AS1	31.92436273	11.20487869	46.40328414	0	0	2.44561355
ENSG00000079134.11	ENSG00000079134	protein_coding	THOC1	1096.956575	1411.814715	1349.91372	834.8151917	989.1146232	1124.982233
ENSG00000243832.1	ENSG00000243832	lincRNA	LINC02000	0	0	0	0	0	0
ENSG00000270482.1	ENSG00000270482	lincRNA	AC026367.1	4.433939269	0	0	0	8.600996724	7.336840651
ENSG00000258572.1	ENSG00000258572	lincRNA	AL133467.1	0	0	7.030800627	0	0	0
ENSG00000260992.1	ENSG00000260992	antisense_RNA	DOCK9-AS2	2.660363561	4.802090866	4.218480376	8.250644302	7.037179138	13.85847678
ENSG00000167807.15	ENSG00000167807	protein_coding	AC011511.1	50.54690766	11.20487869	15.46776138	51.00398296	30.49444293	26.08654454
ENSG00000183578.6	ENSG00000183578	protein_coding	TNFAIP8L3	72.71660401	142.462029	175.7700157	12.75099574	10.16481431	10.59765872
ENSG00000251256.1	ENSG00000251256	lincRNA	LINC02358	0	0	0	0	0	0
ENSG00000265222.1	ENSG00000265222	sense_intronic	AC079336.2	2.660363561	0	2.812320251	6.750527156	3.909543965	0
ENSG00000124664.10	ENSG00000124664	protein_coding	SPDEF	0	0	0	3.000234292	0	0
ENSG00000260883.1	ENSG00000260883	unitary_pseudogene	VN1R65P	0	0	0	0	0	0
ENSG00000253497.1	ENSG00000253497	IG_V_pseudogene	IGKV1-13	0	0	0	0	0	0
ENSG00000116299.16	ENSG00000116299	protein_coding	KIAA1324	49.66011981	28.8125452	139.2098524	132.0103088	64.11652103	68.47717941
ENSG00000263335.1	ENSG00000263335	antisense_RNA	AF001548.2	36.358302	187.2815438	112.49281	38.25298722	32.05826052	35.86899874
ENSG00000284615.1	ENSG00000284615	sense_intronic	AL078582.1	0	0	0	0	0	0
ENSG00000263595.2	ENSG00000263595	misc_RNA	RN7SL823P	0	0	0	0	0	0
ENSG00000244002.1	ENSG00000244002	processed_pseudogene	RPSAP39	0	0	0	0	0	0
ENSG00000277775.1	ENSG00000277775	protein_coding	HIST1H3F	2.660363561	0	4.218480376	3.750292865	2.345726379	2.44561355
ENSG00000142233.11	ENSG00000142233	protein_coding	NTN5	0.886787854	0	0	9.750761448	11.7286319	1.630409033
ENSG00000139890.9	ENSG00000139890	protein_coding	REM2	0	0	7.030800627	9.750761448	11.7286319	9.782454201
ENSG00000249882.1	ENSG00000249882	lincRNA	LINC02501	0	0	0	0	0	0
ENSG00000229924.3	ENSG00000229924	protein_coding	FAM90A26	0	0	0	0	0	0
ENSG00000253770.1	ENSG00000253770	processed_pseudogene	HMGB1P23	0	0	0	0	0	0
ENSG00000170743.16	ENSG00000170743	protein_coding	SYT9	0	0	0	0	0	0
ENSG00000251537.4	ENSG00000251537	protein_coding	AC005324.3	160.5086015	0	43.59096389	183.0142918	45.35071	33.42338519
ENSG00000196581.10	ENSG00000196581	protein_coding	AJAP1	0	0	0	49.50386581	52.38788914	40.76022584
ENSG00000199562.1	ENSG00000199562	snRNA	RNU6-37P	0.886787854	6.402787822	4.218480376	0.750058573	2.345726379	0
ENSG00000147885.4	ENSG00000147885	protein_coding	IFNA16	0	0	0	0	0	0
ENSG00000253613.2	ENSG00000253613	antisense_RNA	AC008572.1	0	0	0	0	0	0
ENSG00000201277.1	ENSG00000201277	misc_RNA	Y_RNA	0	0	0	0	0	0
ENSG00000169605.5	ENSG00000169605	protein_coding	GKN1	0	0	0	0	6.255270345	5.706431617
ENSG00000237000.1	ENSG00000237000	processed_pseudogene	PTMAP6	0	0	0	0	0	0
ENSG00000271654.1	ENSG00000271654	processed_pseudogene	AC025062.2	0	0	0	0	0	0
ENSG00000201649.1	ENSG00000201649	misc_RNA	RNY4P34	0	0	0	0	0	0
ENSG00000189052.6	ENSG00000189052	protein_coding	CGB5	0	0	0	0	0	0
ENSG00000143384.12	ENSG00000143384	protein_coding	MCL1	17533.56944	14343.84542	16355.04842	14194.10843	14952.44185	13713.37038
ENSG00000248986.1	ENSG00000248986	lincRNA	AC104825.1	0	0	0	0	0	0
ENSG00000260007.2	ENSG00000260007	protein_coding	AC107871.1	2.660363561	1.600696955	66.08952589	30.00234292	0.781908793	44.0210439
ENSG00000223876.1	ENSG00000223876	processed_pseudogene	RPS27P1	0	0	0	0	0	0
ENSG00000283684.1	ENSG00000283684	processed_transcript	AC013268.5	0	0	0	0	0	0
ENSG00000277541.1	ENSG00000277541	antisense_RNA	ZNF630-AS1	0	0	0	0	0	0
ENSG00000162692.10	ENSG00000162692	protein_coding	VCAM1	432.7524726	2317.809191	402.1617959	6.000468583	20.32962862	6.521636134
ENSG00000132429.9	ENSG00000132429	protein_coding	POPDC3	124.1502995	206.4899073	127.9605714	201.0156975	189.2219279	210.3227653
ENSG00000201679.1	ENSG00000201679	snoRNA	SNORD115-15	0	0	0	0	0	0
ENSG00000284048.2	ENSG00000284048	processed_transcript	AC073111.4	0	8.003484777	0	5.25041001	37.53162207	14.6736813
ENSG00000237691.1	ENSG00000237691	unprocessed_pseudogene	IFNWP2	0	0	0	2.250175719	2.345726379	3.260818067
ENSG00000240395.1	ENSG00000240395	processed_pseudogene	RPL5P23	3.547151415	8.003484777	2.812320251	2.250175719	0	3.260818067
ENSG00000252050.1	ENSG00000252050	snoRNA	SNORA31	0.886787854	0	0	1.500117146	0	0
ENSG00000261195.1	ENSG00000261195	antisense_RNA	AC027130.1	0	0	0	0	0	0
ENSG00000258887.3	ENSG00000258887	unprocessed_pseudogene	AL160237.2	0	0	0	0	0	0
ENSG00000269737.2	ENSG00000269737	transcribed_processed_pseudogene	AL691432.1	0	3.201393911	4.218480376	0	0	2.44561355
ENSG00000177169.9	ENSG00000177169	protein_coding	ULK1	1240.616207	641.8794791	784.63735	3926.556629	3093.231185	3999.393359
ENSG00000259019.1	ENSG00000259019	transcribed_processed_pseudogene	EIF4BP1	0	0	0	0	0	0
ENSG00000226783.1	ENSG00000226783	processed_pseudogene	TLK1P1	1.773575707	6.402787822	0	3.000234292	7.819087931	1.630409033
ENSG00000162694.13	ENSG00000162694	protein_coding	EXTL2	2276.384421	2077.704648	1766.137117	2695.710511	2360.582646	2034.750474
ENSG00000252539.1	ENSG00000252539	rRNA	RNA5SP462	0	0	0	0	0	0
ENSG00000185630.18	ENSG00000185630	protein_coding	PBX1	6430.098727	8847.052073	6952.05566	4919.63418	4908.823403	6617.830267
ENSG00000282887.2	ENSG00000282887	lincRNA	AL358215.2	0	0	0	0	0	0
ENSG00000188186.10	ENSG00000188186	protein_coding	LAMTOR4	328.1115059	110.4480899	181.3946562	515.2902396	653.675751	592.6536837
ENSG00000122068.12	ENSG00000122068	protein_coding	FYTTD1	3594.151171	4254.652508	4013.180998	6102.476549	6953.514897	5798.549728
ENSG00000241022.1	ENSG00000241022	processed_pseudogene	NIPA2P2	0	0	0	0	0	0
ENSG00000166535.19	ENSG00000166535	protein_coding	A2ML1	0	0	0	0	0	0
ENSG00000234318.1	ENSG00000234318	lincRNA	AC099794.1	0	0	0	0	0	3.260818067
ENSG00000235961.5	ENSG00000235961	protein_coding	PNMA6A	12.41502995	0	0	21.75169861	17.20199345	28.53215809
ENSG00000278107.1	ENSG00000278107	lincRNA	AC027575.4	13.30181781	14.4062726	22.49856201	23.25181576	21.89344621	21.19531744
ENSG00000207196.1	ENSG00000207196	misc_RNA	Y_RNA	0	0	0	0	0	0
ENSG00000284646.1	ENSG00000284646	lincRNA	AL031291.1	0	0	0	0	0	0
ENSG00000108666.9	ENSG00000108666	protein_coding	C17orf75	420.3374427	430.587481	395.1309952	583.5455697	559.8466958	661.9460676
ENSG00000146221.9	ENSG00000146221	protein_coding	TCTE1	0	0	0	3.750292865	2.345726379	0
ENSG00000168243.10	ENSG00000168243	protein_coding	GNG4	28.37721132	28.8125452	9.843120878	522.0407668	579.3944157	541.2957991
ENSG00000222915.1	ENSG00000222915	snRNA	RNU6-564P	0	4.802090866	2.812320251	0.750058573	2.345726379	0
ENSG00000254089.1	ENSG00000254089	lincRNA	AC016885.2	0	0	0	0	0	0
ENSG00000163534.14	ENSG00000163534	protein_coding	FCRL1	0	0	0	0	0	0
ENSG00000226837.2	ENSG00000226837	processed_pseudogene	HMGB1P32	0	0	0	0	0	0
ENSG00000186480.12	ENSG00000186480	protein_coding	INSIG1	714.7510101	657.8864487	545.5901286	1112.336864	1430.111183	1127.427847
ENSG00000284630.1	ENSG00000284630	transcribed_unitary_pseudogene	AP000553.4	4.433939269	0	0	0	0	0
ENSG00000277769.1	ENSG00000277769	processed_pseudogene	RBM22P4	0	0	0	0	0	0
ENSG00000260451.1	ENSG00000260451	processed_pseudogene	GEMIN8P2	0	0	0	0	0	0
ENSG00000254024.1	ENSG00000254024	antisense_RNA	AP001207.3	0	0	0	0	0	0
ENSG00000277035.1	ENSG00000277035	misc_RNA	uc_338	0	0	0	0	0	0
ENSG00000237292.1	ENSG00000237292	lincRNA	LINC01732	0	0	0	0	0	0
ENSG00000143382.14	ENSG00000143382	protein_coding	ADAMTSL4	1766.481405	2596.330462	1972.842656	1145.339441	896.0674769	1041.016168
ENSG00000221916.3	ENSG00000221916	protein_coding	C19orf73	2.660363561	17.60766651	9.843120878	6.750527156	7.037179138	0
ENSG00000230663.1	ENSG00000230663	lincRNA	FAM224B	0	0	0	0	0	0
ENSG00000154556.17	ENSG00000154556	protein_coding	SORBS2	4.433939269	0	0	176.2637646	207.987739	189.1274479
ENSG00000232023.2	ENSG00000232023	lincRNA	LINC01807	0	0	0	0	0	0
ENSG00000256150.2	ENSG00000256150	processed_transcript	ITFG2-AS1	0	1.600696955	5.624640501	0.750058573	2.345726379	0.815204517
ENSG00000284632.1	ENSG00000284632	lincRNA	AL354702.2	0	0	0	0	0	0
ENSG00000256229.7	ENSG00000256229	protein_coding	ZNF486	538.2802272	723.5150239	677.7691804	428.2834451	464.4538231	394.5589861
ENSG00000205858.9	ENSG00000205858	protein_coding	LRRC72	0	0	0	0	0	0
ENSG00000224419.1	ENSG00000224419	processed_pseudogene	KRT18P27	0	0	0	0	0	0
ENSG00000119522.16	ENSG00000119522	protein_coding	DENND1A	1108.484817	1048.456506	1061.650895	1095.835575	1069.651229	1138.84071
ENSG00000250630.1	ENSG00000250630	unprocessed_pseudogene	MTCO1P35	0	0	0	0	0	0
ENSG00000154451.14	ENSG00000154451	protein_coding	GBP5	0	0	11.249281	61.50480298	41.44116603	42.39063487
ENSG00000155275.18	ENSG00000155275	protein_coding	TRMT44	328.9982937	212.8926951	226.3917802	342.7767678	394.8639405	393.7437816
ENSG00000264803.1	ENSG00000264803	miRNA	MIR378C	0	0	0	0	0	0
ENSG00000106410.14	ENSG00000106410	protein_coding	NOBOX	0	0	0	0	0	0
ENSG00000140043.11	ENSG00000140043	protein_coding	PTGR2	262.4892047	496.2160562	284.0443453	363.7784079	365.9333152	363.5812145
ENSG00000250753.2	ENSG00000250753	processed_pseudogene	AC119751.4	0	0	0	0	0	0
ENSG00000106610.14	ENSG00000106610	transcribed_unprocessed_pseudogene	STAG3L4	324.5643545	392.1707541	402.1617959	275.2714963	343.2579602	310.5929209
ENSG00000243307.2	ENSG00000243307	processed_pseudogene	POM121L6P	0	0	0	0	0	0
ENSG00000112619.7	ENSG00000112619	protein_coding	PRPH2	54.98084693	40.01742389	88.5880879	25.50199148	25.80299017	35.05379422
ENSG00000092009.10	ENSG00000092009	protein_coding	CMA1	0	0	0	0	0	0
ENSG00000184351.7	ENSG00000184351	protein_coding	KRTAP19-1	0	0	0	0	0	0
ENSG00000227958.1	ENSG00000227958	lincRNA	AL390778.1	0	0	0	0	0	0
ENSG00000233193.1	ENSG00000233193	lincRNA	AC005324.2	0	0	0	0	0	0
ENSG00000175728.4	ENSG00000175728	lincRNA	C11orf44	3.547151415	0	0	0	0	0
ENSG00000243649.8	ENSG00000243649	protein_coding	CFB	289.0928403	352.1533302	566.6825305	123.009606	122.7596805	62.77074779
ENSG00000282897.1	ENSG00000282897	TEC	AL162727.3	0	0	0	0	0	0
ENSG00000229001.1	ENSG00000229001	processed_pseudogene	ACTBP14	0	0	0	0.750058573	0	0
ENSG00000261396.1	ENSG00000261396	antisense_RNA	AC027682.5	0	0	0	0	0	0
ENSG00000264304.1	ENSG00000264304	antisense_RNA	AC024267.3	0	0	0	0	0	0
ENSG00000241014.1	ENSG00000241014	processed_transcript	AC114490.1	65.62230118	104.0453021	112.49281	90.00702875	111.8129574	127.9871091
ENSG00000244066.3	ENSG00000244066	misc_RNA	RN7SL148P	0	0	0	0	0	0
ENSG00000223765.2	ENSG00000223765	lincRNA	LINC01626	0	0	0	0	0	0
ENSG00000246145.1	ENSG00000246145	lincRNA	RRS1-AS1	5.320727122	4.802090866	12.65544113	0	0	0
ENSG00000243317.7	ENSG00000243317	protein_coding	C7orf73	3584.396505	4910.938259	3204.638926	3093.241555	3275.415934	3104.2988
ENSG00000153107.11	ENSG00000153107	protein_coding	ANAPC1	2106.121153	2476.27819	2138.769551	1147.589617	1145.496382	1175.524913
ENSG00000275582.1	ENSG00000275582	antisense_RNA	AL031670.1	0	0	0	0	0	0
ENSG00000252068.1	ENSG00000252068	snRNA	RNU6-390P	0	0	0	0	0	0
ENSG00000224773.2	ENSG00000224773	processed_pseudogene	HSPA8P7	0.886787854	0	0	0	1.563817586	3.260818067
ENSG00000238224.1	ENSG00000238224	antisense_RNA	AC104462.2	0	0	0	0	0	0
ENSG00000225408.1	ENSG00000225408	antisense_RNA	AL136980.1	0	0	0	0	0	0
ENSG00000129596.4	ENSG00000129596	protein_coding	CDO1	131.2446024	68.82996908	44.99712401	76.50597444	88.35569362	68.47717941
ENSG00000258750.2	ENSG00000258750	processed_pseudogene	AL358335.1	0	0	0	0	0	0
ENSG00000204899.5	ENSG00000204899	protein_coding	MZT1	1850.726251	1354.189624	1250.076351	1174.591725	1318.298225	992.1038969
ENSG00000236516.1	ENSG00000236516	processed_pseudogene	KLF2P4	0	0	0	0	0	0
ENSG00000102290.22	ENSG00000102290	protein_coding	PCDH11X	50.54690766	17.60766651	29.52936263	18.00140575	23.45726379	26.90174905
ENSG00000141505.11	ENSG00000141505	protein_coding	ASGR1	15.07539351	9.604181733	7.030800627	32.25251864	37.53162207	36.68420325
ENSG00000280113.2	ENSG00000280113	TEC	AL357140.3	0	0	0	0	0	0
ENSG00000087237.10	ENSG00000087237	protein_coding	CETP	0	0	0	0	0	0
ENSG00000064419.13	ENSG00000064419	protein_coding	TNPO3	5076.860463	4986.171016	4480.026159	3700.03894	4124.568883	3934.176998
ENSG00000165282.13	ENSG00000165282	protein_coding	PIGO	577.2988928	348.9519363	473.8759622	722.3064057	593.4687739	678.2501579
ENSG00000236156.2	ENSG00000236156	processed_pseudogene	CHCHD4P3	10.64145424	4.802090866	1.406160125	9.000702875	21.89344621	11.41286323
ENSG00000261680.1	ENSG00000261680	processed_pseudogene	AC093249.5	0	0	0	0	0	0
ENSG00000170906.15	ENSG00000170906	protein_coding	NDUFA3	681.0530717	789.143599	919.628722	765.809803	573.1391453	869.0080148
ENSG00000270344.2	ENSG00000270344	antisense_RNA	POC1B-AS1	26.60363561	38.41672693	23.90472213	34.50269435	32.84016931	30.16256712
ENSG00000236711.2	ENSG00000236711	sense_intronic	SMAD9-IT1	5.320727122	11.20487869	15.46776138	1.500117146	0.781908793	3.260818067
ENSG00000259417.2	ENSG00000259417	protein_coding	CTXND1	0	0	0	0	0	0
ENSG00000206702.1	ENSG00000206702	snRNA	RNU1-11P	0	0	0	0	0	0
ENSG00000248456.1	ENSG00000248456	lincRNA	LINC02485	0	0	0	0	0	0
ENSG00000268746.1	ENSG00000268746	lincRNA	AC010519.1	4.433939269	0	2.812320251	0	1.563817586	1.630409033
ENSG00000252466.1	ENSG00000252466	miRNA	MIR2115	0	0	0	0	0	0
ENSG00000182487.12	ENSG00000182487	transcribed_unprocessed_pseudogene	NCF1B	0	0	0	0	0	0
ENSG00000222686.1	ENSG00000222686	snRNA	RNU4-72P	0	0	0	0	0	0
ENSG00000282807.3	ENSG00000282807	lincRNA	AC008993.3	0	0	0	0	0	0
ENSG00000199791.1	ENSG00000199791	snRNA	RNU6-451P	0	0	0	0	0	0
ENSG00000284681.1	ENSG00000284681	protein_coding	AC007240.1	5.320727122	4.802090866	11.249281	3.750292865	0	537.2197765
ENSG00000260702.2	ENSG00000260702	unprocessed_pseudogene	AL031713.1	0	0	0	0	0	0
ENSG00000276229.1	ENSG00000276229	misc_RNA	Six3os1_3	0	0	0	0	0	0
ENSG00000211898.7	ENSG00000211898	IG_C_gene	IGHD	0	0	0	0	0	0
ENSG00000222418.1	ENSG00000222418	rRNA	RNA5SP113	0	0	0	0	0	0
ENSG00000148200.16	ENSG00000148200	protein_coding	NR6A1	27.49042347	25.61115129	29.52936263	9.750761448	17.20199345	18.74970388
ENSG00000283587.1	ENSG00000283587	processed_pseudogene	AC092471.2	0	0	0	0	0	0
ENSG00000188730.4	ENSG00000188730	protein_coding	VWC2	0	0	0	0	0	0
ENSG00000224117.1	ENSG00000224117	processed_pseudogene	PTPN2P2	0	0	0	0	0	0
ENSG00000199785.1	ENSG00000199785	snoRNA	SNORA52	10.64145424	1.600696955	4.218480376	10.50082002	9.382905517	4.076022584
ENSG00000206734.1	ENSG00000206734	misc_RNA	Y_RNA	0	0	0	0	0	0
ENSG00000255929.5	ENSG00000255929	antisense_RNA	AP000943.3	0	0	0	0	0	0
ENSG00000261229.6	ENSG00000261229	lincRNA	AC021483.2	2.660363561	11.20487869	7.030800627	4.500351438	3.127635172	4.076022584
ENSG00000155254.12	ENSG00000155254	protein_coding	MARVELD1	4322.203999	3303.838516	5088.893494	8787.68624	7462.537521	8411.280204
ENSG00000255542.1	ENSG00000255542	antisense_RNA	AC090625.2	0	0	0	0	0	0
ENSG00000224763.1	ENSG00000224763	processed_pseudogene	FDPSP8	1.773575707	0	4.218480376	2.250175719	2.345726379	0
ENSG00000157184.6	ENSG00000157184	protein_coding	CPT2	896.5425201	1330.17917	974.4689669	674.3026571	809.2756008	666.0220902
ENSG00000197815.4	ENSG00000197815	antisense_RNA	AC122129.1	2.660363561	4.802090866	0	0	0	0
ENSG00000231139.1	ENSG00000231139	unprocessed_pseudogene	AC104843.2	0	0	0	0	0	0
ENSG00000207438.1	ENSG00000207438	misc_RNA	Y_RNA	0	0	0	0	0	0
ENSG00000227430.1	ENSG00000227430	processed_pseudogene	AC019185.1	0	0	0	0	0	0
ENSG00000206713.1	ENSG00000206713	misc_RNA	Y_RNA	0	0	0	0	0	0
ENSG00000252537.1	ENSG00000252537	snoRNA	SNORA31	0	0	0	0	0	0
ENSG00000167699.13	ENSG00000167699	protein_coding	GLOD4	1493.350746	1274.154777	1327.415158	1734.135421	1439.494088	1336.120203
ENSG00000155252.13	ENSG00000155252	protein_coding	PI4K2A	2851.909738	2080.906042	2195.015956	2757.215314	2468.48606	2519.797161
ENSG00000275072.1	ENSG00000275072	snoRNA	SNORD50B	5.320727122	1.600696955	25.31088226	0.750058573	0.781908793	0.815204517
ENSG00000274603.1	ENSG00000274603	misc_RNA	Y_RNA	0.886787854	1.600696955	1.406160125	0.750058573	2.345726379	0.815204517
ENSG00000169814.12	ENSG00000169814	protein_coding	BTD	552.4688329	337.7470576	327.6353092	506.2895367	879.6473922	602.4361379
ENSG00000134986.13	ENSG00000134986	protein_coding	NREP	8314.522917	11697.89335	18377.10668	9981.02943	7988.762139	10962.05514
ENSG00000198517.9	ENSG00000198517	protein_coding	MAFK	3081.587792	2372.232888	2040.338342	1523.368962	1143.150655	1460.031289
ENSG00000100802.14	ENSG00000100802	protein_coding	C14orf93	110.8484817	132.8578473	89.99424802	187.5146432	207.987739	179.3449937
ENSG00000231613.1	ENSG00000231613	sense_intronic	AC099568.1	0	0	0	0	0	0
ENSG00000115556.13	ENSG00000115556	protein_coding	PLCD4	91.33914893	59.22578735	28.12320251	74.25579872	73.49942655	79.07483812
ENSG00000054523.17	ENSG00000054523	protein_coding	KIF1B	6134.798372	6375.575973	5942.43269	5737.948083	6233.376898	5565.401236
ENSG00000198104.3	ENSG00000198104	protein_coding	OR2T6	0	0	0	0	0	0
ENSG00000249275.1	ENSG00000249275	lincRNA	AC093817.1	0	0	0	0	0	0
ENSG00000026297.15	ENSG00000026297	protein_coding	RNASET2	286.4324768	257.7122098	215.1424992	768.0599787	684.9521027	710.0431341
ENSG00000257756.5	ENSG00000257756	lincRNA	LINC02386	0	0	0	0	0	0
ENSG00000138326.18	ENSG00000138326	protein_coding	RPS24	20175.31046	29169.50062	35184.93866	17540.11973	28959.55597	19103.50265
ENSG00000257647.1	ENSG00000257647	lincRNA	AC124312.2	0	0	0	0	0	0
ENSG00000248950.1	ENSG00000248950	processed_pseudogene	LDHBP3	0	0	0	0	0	0
ENSG00000238943.1	ENSG00000238943	misc_RNA	Y_RNA	0	0	0	0	0	0
ENSG00000252458.1	ENSG00000252458	snoRNA	SNORA68	0	0	0	0	0	1.630409033
ENSG00000255144.1	ENSG00000255144	unprocessed_pseudogene	AC025857.1	0	0	0	0	0	0
ENSG00000281113.1	ENSG00000281113	lincRNA	AC135068.7	0	0	0	0	0	0
ENSG00000213445.9	ENSG00000213445	protein_coding	SIPA1	799.8826441	517.0251166	656.6767785	762.0595101	799.8926953	1049.168213
ENSG00000262803.1	ENSG00000262803	processed_pseudogene	AL354943.1	0	0	0	0	0	0
ENSG00000258517.1	ENSG00000258517	lincRNA	AC004817.1	0	0	0	0	0	0
ENSG00000116688.16	ENSG00000116688	protein_coding	MFN2	6429.21194	4437.13196	4689.544018	5022.392204	4479.555475	4344.22487
ENSG00000204282.4	ENSG00000204282	processed_transcript	TNRC6C-AS1	0	0	0	18.00140575	5.473361551	2.44561355
ENSG00000184434.7	ENSG00000184434	protein_coding	LRRC19	0	0	0	0	0	0
ENSG00000225602.5	ENSG00000225602	antisense_RNA	MTOR-AS1	0	0	0	0	0	0
ENSG00000165325.13	ENSG00000165325	protein_coding	DEUP1	0	0	0	2.250175719	0	0
ENSG00000106633.15	ENSG00000106633	protein_coding	GCK	2.660363561	4.802090866	0	18.75146432	7.819087931	17.11929485
ENSG00000185565.11	ENSG00000185565	protein_coding	LSAMP	1181.201421	609.86554	1964.405695	212.2665761	302.5987029	225.8116511
ENSG00000238081.1	ENSG00000238081	processed_pseudogene	AC099063.2	0	4.802090866	0	0	0	0
ENSG00000240704.1	ENSG00000240704	processed_pseudogene	KLF7P1	0	0	0	1.500117146	0	0
ENSG00000266994.1	ENSG00000266994	processed_transcript	AC020663.1	0	0	0	0	0	0
ENSG00000283462.1	ENSG00000283462	processed_transcript	AC008505.1	0	0	0	0	0	0
ENSG00000163682.15	ENSG00000163682	protein_coding	RPL9	14551.30189	7689.748174	9464.863804	13336.79149	13082.11602	12963.38223
ENSG00000174946.6	ENSG00000174946	protein_coding	GPR171	0	0	0	0	0	0
ENSG00000222870.1	ENSG00000222870	snRNA	RNU6-1328P	0	0	0	0	0	0
ENSG00000198972.3	ENSG00000198972	miRNA	MIRLET7E	0	0	0	0	0	0.815204517
ENSG00000011198.7	ENSG00000011198	protein_coding	ABHD5	2028.083821	1453.432836	1754.887836	760.5593929	514.4959858	657.0548405
ENSG00000223651.1	ENSG00000223651	processed_pseudogene	AL049812.1	0	0	0	0	0	0
ENSG00000226673.2	ENSG00000226673	lincRNA	LINC01108	0	0	0	0	0	0
ENSG00000232529.1	ENSG00000232529	lincRNA	AL031773.1	0	0	0	0	0	0
ENSG00000233916.1	ENSG00000233916	processed_pseudogene	ZDHHC20P1	0	0	4.218480376	2.250175719	7.819087931	4.076022584
ENSG00000232762.1	ENSG00000232762	antisense_RNA	AL355483.3	0	0	0	0	0	0
ENSG00000276412.1	ENSG00000276412	processed_pseudogene	AL591926.3	0	0	0	0	1.563817586	0
ENSG00000197976.11	ENSG00000197976	protein_coding	AKAP17A	1143.069543	1070.866263	1178.362185	2211.922732	2084.568842	2211.649854
ENSG00000266976.1	ENSG00000266976	lincRNA	AC079466.1	0	0	0	0	0	0
ENSG00000281295.1	ENSG00000281295	snoRNA	SNORA50B	0	0	0	1.500117146	0	0
ENSG00000136490.8	ENSG00000136490	protein_coding	LIMD2	164.0557529	65.62857517	109.6804898	656.3012513	476.9643638	463.0361655
ENSG00000184209.14	ENSG00000184209	protein_coding	SNRNP35	628.7325883	805.1505686	838.0714347	562.5439297	661.4948389	579.6104114
ENSG00000136485.14	ENSG00000136485	protein_coding	DCAF7	7067.699194	4602.003747	4582.675849	5359.168504	4961.993201	8176.501303
ENSG00000279586.1	ENSG00000279586	TEC	AP000711.1	0	0	0	0	0	0
ENSG00000274892.1	ENSG00000274892	unprocessed_pseudogene	AC011487.4	0	0	0	0	0	0
ENSG00000279311.1	ENSG00000279311	TEC	AC092999.1	4.433939269	11.20487869	15.46776138	12.75099574	12.51054069	10.59765872
ENSG00000258323.1	ENSG00000258323	antisense_RNA	AC073575.1	0	0	0	0	0	0
ENSG00000267258.1	ENSG00000267258	processed_pseudogene	AC008507.3	0	1.600696955	0	0	0	0.815204517
ENSG00000251908.1	ENSG00000251908	snRNA	RNU6-491P	0	0	0	0	0	0
ENSG00000254719.1	ENSG00000254719	processed_pseudogene	AC080023.2	2.660363561	1.600696955	2.812320251	0	0.781908793	0.815204517
ENSG00000155366.16	ENSG00000155366	protein_coding	RHOC	4128.884247	2029.683739	2151.424992	5358.418445	4714.910022	5016.768596
ENSG00000261233.2	ENSG00000261233	unprocessed_pseudogene	ABCD1P3	0	0	0	0	0	0
ENSG00000064309.14	ENSG00000064309	protein_coding	CDON	234.1119934	340.9484515	343.1030706	95.25743876	96.17478155	85.59647426
ENSG00000202566.4	ENSG00000202566	miRNA	MIR421	0.886787854	3.201393911	2.812320251	0	0	0
ENSG00000013306.15	ENSG00000013306	protein_coding	SLC25A39	1543.897653	1178.112959	826.8221537	1861.645378	1506.738244	1913.285001
ENSG00000120742.10	ENSG00000120742	protein_coding	SERP1	5129.180946	3515.130514	4793.599867	7699.351251	8347.658275	7413.469875
ENSG00000279883.1	ENSG00000279883	TEC	AC010480.1	0	0	0	0	0	0
ENSG00000101290.13	ENSG00000101290	protein_coding	CDS2	3017.739066	2229.770859	2320.164207	2940.229606	2923.556977	2972.235668
ENSG00000229558.2	ENSG00000229558	lincRNA	SACS-AS1	0	0	0	5.25041001	2.345726379	0
ENSG00000137507.11	ENSG00000137507	protein_coding	LRRC32	172.0368436	230.5003616	164.5207347	936.073099	125.1054069	136.1391543
ENSG00000258828.2	ENSG00000258828	processed_pseudogene	KRT8P2	0	0	0	0	0	0
ENSG00000215477.2	ENSG00000215477	processed_pseudogene	RCN1P1	2.660363561	0	0	0	0	0
ENSG00000279758.1	ENSG00000279758	TEC	AC105339.4	0	0	0	0	0	0
ENSG00000219409.2	ENSG00000219409	processed_pseudogene	AL590704.1	0	0	0	0	0	0
ENSG00000172795.15	ENSG00000172795	protein_coding	DCP2	1094.296211	766.7338417	885.880879	669.0522471	2341.034926	2001.327089
ENSG00000207170.1	ENSG00000207170	snRNA	RNU6-1215P	0	0	0	0	0	0
ENSG00000235225.1	ENSG00000235225	processed_pseudogene	AC016712.1	1.773575707	0	0	0	0	0
ENSG00000226532.1	ENSG00000226532	processed_pseudogene	AL022718.1	1.773575707	1.600696955	2.812320251	0	0	0
ENSG00000221931.2	ENSG00000221931	protein_coding	OR6X1	0	0	0	0	0	0
ENSG00000223485.2	ENSG00000223485	lincRNA	LINC01615	46.11296839	30.41324215	23.90472213	102.7580245	93.04714638	96.19413298
ENSG00000198183.11	ENSG00000198183	protein_coding	BPIFA1	0	0	0	0	0	0
ENSG00000248928.1	ENSG00000248928	processed_pseudogene	AC008837.2	0	0	0	0	0	0
ENSG00000130656.4	ENSG00000130656	protein_coding	HBZ	0	0	0	0	0	0
ENSG00000225839.2	ENSG00000225839	sense_overlapping	TRMT2B-AS1	0	0	0	0	0	0
ENSG00000223504.1	ENSG00000223504	lincRNA	AL646090.1	0	0	0	0	0	0
ENSG00000131115.15	ENSG00000131115	protein_coding	ZNF227	368.0169593	208.0906042	493.562204	595.5465069	263.5032633	601.6209334
ENSG00000219297.1	ENSG00000219297	processed_pseudogene	MRPL42P3	0	0	0	0	0	0
ENSG00000278097.1	ENSG00000278097	lincRNA	AC243829.5	0	0	0	0	2.345726379	0
ENSG00000202427.1	ENSG00000202427	snRNA	RNU6-744P	0	0	0	0	0	0
ENSG00000221923.8	ENSG00000221923	protein_coding	ZNF880	713.8642223	835.5638107	762.1387879	618.0482641	680.26065	567.3823437
ENSG00000272650.1	ENSG00000272650	lincRNA	AC110792.4	4.433939269	1.600696955	5.624640501	3.000234292	3.909543965	1.630409033
ENSG00000207826.1	ENSG00000207826	miRNA	MIR596	0	0	0	0	0	0
ENSG00000206791.1	ENSG00000206791	snRNA	RNU1-129P	0	0	0	0	0	0
ENSG00000258378.1	ENSG00000258378	antisense_RNA	AL139021.1	0	0	0	0	0	0
ENSG00000196341.3	ENSG00000196341	protein_coding	OR8D1	2.660363561	0	11.249281	0	0	0
ENSG00000237799.2	ENSG00000237799	processed_pseudogene	CICP11	0	0	0	0	0	0
ENSG00000259719.5	ENSG00000259719	lincRNA	LINC02284	0	0	0	0	0	0
ENSG00000261182.1	ENSG00000261182	lincRNA	AL596211.1	0	0	0	0	0	0
ENSG00000147677.10	ENSG00000147677	protein_coding	EIF3H	5413.839847	7420.831085	7617.169399	5902.21091	5846.332046	6180.880646
ENSG00000004838.13	ENSG00000004838	protein_coding	ZMYND10	27.49042347	0	42.18480376	14.25111289	11.7286319	17.11929485
ENSG00000138778.11	ENSG00000138778	protein_coding	CENPE	8878.519992	16267.88316	11745.65553	2460.192119	2810.962111	2170.889628
ENSG00000055332.16	ENSG00000055332	protein_coding	EIF2AK2	5224.067246	8496.499439	7542.642912	6236.737034	7179.486538	6303.976528
ENSG00000278607.1	ENSG00000278607	lincRNA	AC015819.2	0	0	0	0	0	0
ENSG00000219619.2	ENSG00000219619	processed_pseudogene	AL606845.1	0	0	0	0	0	0
ENSG00000241627.3	ENSG00000241627	processed_pseudogene	UBQLN4P1	1.773575707	0	2.812320251	0	1.563817586	0
ENSG00000263201.1	ENSG00000263201	protein_coding	AC040162.4	0	0	0	0	0	0
ENSG00000188306.6	ENSG00000188306	protein_coding	LRRIQ4	0	0	0	3.000234292	0	0
ENSG00000272677.1	ENSG00000272677	antisense_RNA	AC124016.1	8.867878537	9.604181733	15.46776138	15.00117146	10.9467231	14.6736813
ENSG00000278204.1	ENSG00000278204	miRNA	MIR6857	0	0	0	0	0	0
ENSG00000012211.12	ENSG00000012211	protein_coding	PRICKLE3	193.3197521	246.5073311	240.4533814	222.0173376	186.0942928	216.0291969
ENSG00000173818.16	ENSG00000173818	protein_coding	ENDOV	257.1684776	164.8717864	129.3667315	363.0283493	411.2840252	382.3309184
ENSG00000207759.1	ENSG00000207759	miRNA	MIR181A1	0	1.600696955	0	0	0	0.815204517
ENSG00000205420.10	ENSG00000205420	protein_coding	KRT6A	0	0	0	0	0	0
ENSG00000149262.16	ENSG00000149262	protein_coding	INTS4	1090.74906	1011.640476	946.3457644	896.3199946	809.2756008	879.6056736
ENSG00000259881.1	ENSG00000259881	antisense_RNA	AC092384.2	0	0	0	0	0	0
ENSG00000249584.1	ENSG00000249584	lincRNA	LINC02225	0	0	0	0	0	0
ENSG00000251746.1	ENSG00000251746	rRNA	RNA5SP112	0	0	0	0	0	0
ENSG00000185662.9	ENSG00000185662	protein_coding	SMIM23	0	0	0	0	0	0
ENSG00000143409.15	ENSG00000143409	protein_coding	MINDY1	324.5643545	305.7331185	298.1059466	506.2895367	372.9704943	485.0466875
ENSG00000259587.2	ENSG00000259587	lincRNA	AC114546.2	0	0	0	0	0	0
ENSG00000158125.9	ENSG00000158125	protein_coding	XDH	21.28290849	8.003484777	30.93552276	15.75123003	9.382905517	15.48888582
ENSG00000278941.1	ENSG00000278941	TEC	SMG6-IT1	0	0	0	0	0	0
ENSG00000220494.4	ENSG00000220494	processed_pseudogene	YAP1P1	6.207514976	8.003484777	4.218480376	2.250175719	2.345726379	3.260818067
ENSG00000273723.1	ENSG00000273723	lincRNA	AL139089.1	23.0564842	11.20487869	32.34168288	19.5015229	46.13261879	30.16256712
ENSG00000180776.15	ENSG00000180776	protein_coding	ZDHHC20	3829.149952	4715.653231	4689.544018	1224.095591	1559.908042	6243.651394
ENSG00000224163.4	ENSG00000224163	unprocessed_pseudogene	AC025594.1	111.7352696	28.8125452	80.15112715	8.250644302	10.9467231	11.41286323
ENSG00000273402.1	ENSG00000273402	antisense_RNA	AC004908.3	10.64145424	4.802090866	9.843120878	5.25041001	10.9467231	14.6736813
ENSG00000283776.1	ENSG00000283776	protein_coding	AC233724.17	0	0	0	0	0	0
ENSG00000242979.1	ENSG00000242979	processed_pseudogene	AC010285.1	1.773575707	6.402787822	0	0	0	0
ENSG00000284534.1	ENSG00000284534	processed_transcript	AC092634.8	0	0	0	0	0	0
ENSG00000276950.5	ENSG00000276950	protein_coding	GSTTP1	0	0	0	0	0	0
ENSG00000230138.1	ENSG00000230138	lincRNA	AC119428.2	0	0	0	0	0	0
ENSG00000275273.1	ENSG00000275273	miRNA	MIR6780A	0	0	0	0	0	0
ENSG00000250909.1	ENSG00000250909	antisense_RNA	AC138956.1	0	0	0	0	0	0
ENSG00000162909.17	ENSG00000162909	protein_coding	CAPN2	35976.09644	25507.10598	20563.68567	23129.55621	23845.09055	22516.76396
ENSG00000266411.1	ENSG00000266411	lincRNA	AC005972.1	0	8.003484777	4.218480376	0	0	1.630409033
ENSG00000182109.7	ENSG00000182109	antisense_RNA	AL365277.1	74.49017971	43.2188178	39.37248351	91.5071459	107.9034134	113.3134278
ENSG00000137494.13	ENSG00000137494	protein_coding	ANKRD42	404.3752613	566.6467222	457.0020407	370.528935	492.6025396	421.4607352
ENSG00000271468.1	ENSG00000271468	processed_pseudogene	AL357094.1	0	0	0	0	0	0
ENSG00000276109.1	ENSG00000276109	processed_pseudogene	AP005019.3	0	0	0	0	0	0
ENSG00000264071.2	ENSG00000264071	misc_RNA	RN7SL531P	0	0	0	0	0	0
ENSG00000274111.1	ENSG00000274111	miRNA	MIR6777	0	1.600696955	0	1.500117146	0.781908793	1.630409033
ENSG00000241183.1	ENSG00000241183	processed_pseudogene	AC009022.1	0	0	0	0	0	0
ENSG00000242727.2	ENSG00000242727	processed_pseudogene	AC104687.1	0	0	0	0	0	0
ENSG00000119714.10	ENSG00000119714	protein_coding	GPR68	129.4710266	9.604181733	57.65256514	5.25041001	10.16481431	17.11929485
ENSG00000279179.1	ENSG00000279179	TEC	AL662907.2	0	0	0	0	0	1.630409033
ENSG00000136819.15	ENSG00000136819	protein_coding	C9orf78	2276.384421	3574.356301	3480.24631	2479.693642	2908.70071	2562.187796
ENSG00000283523.1	ENSG00000283523	miRNA	MIR3926-2	0	0	0	0	0	0
ENSG00000207994.1	ENSG00000207994	miRNA	MIR100	0	0	0	0.750058573	0	0
ENSG00000186952.14	ENSG00000186952	protein_coding	TMEM232	34.5847263	24.01045433	23.90472213	18.00140575	14.85626707	14.6736813
ENSG00000126549.9	ENSG00000126549	protein_coding	STATH	3.547151415	0	49.21560439	0	0	0
ENSG00000211944.2	ENSG00000211944	IG_V_gene	IGHV3-16	0	0	0	0	0	0
[truncated: 56,289 more rows]
