# Supplementary material for: Differential functional roles of fibroblasts and pericytes in the formation of tissue-engineered microvascular networks in vitro
Source: NPJ Regen Med. 2020 Jan 6;5:1. doi: 10.1038/s41536-019-0086-3 (PMC6944695; doi:10.1038/s41536-019-0086-3)
Supplement: Supplementary file 6 — Supplementary Data 3 [file 41536_2019_86_MOESM6_ESM.txt]

      function varargout = GUI_vessel_network2(varargin)
% GUI_VESSEL_NETWORK2 MATLAB code for GUI_vessel_network2.fig
%      GUI_VESSEL_NETWORK2, by itself, creates a new GUI_VESSEL_NETWORK2 or raises the existing
%      singleton*.
%
%      H = GUI_VESSEL_NETWORK2 returns the handle to a new GUI_VESSEL_NETWORK2 or the handle to
%      the existing singleton*.
%
%      GUI_VESSEL_NETWORK2('CALLBACK',hObject,eventData,handles,...) calls the local
%      function named CALLBACK in GUI_VESSEL_NETWORK2.M with the given input arguments.
%
%      GUI_VESSEL_NETWORK2('Property','Value',...) creates a new GUI_VESSEL_NETWORK2 or raises the
%      existing singleton*.  Starting from the left, property value pairs are
%      applied to the GUI before GUI_vessel_network2_OpeningFcn gets called.  An
%      unrecognized property name or invalid value makes property application
%      stop.  All inputs are passed to GUI_vessel_network2_OpeningFcn via varargin.
%
%      *See GUI Options on GUIDE's Tools menu.  Choose "GUI allows only one
%      instance to run (singleton)".
%
% See also: GUIDE, GUIDATA, GUIHANDLES

% Edit the above text to modify the response to help GUI_vessel_network2

% Last Modified by GUIDE v2.5 04-May-2018 12:08:13

% Begin initialization code - DO NOT EDIT
gui_Singleton = 1;
gui_State = struct('gui_Name',       mfilename, ...
                   'gui_Singleton',  gui_Singleton, ...
                   'gui_OpeningFcn', @GUI_vessel_network2_OpeningFcn, ...
                   'gui_OutputFcn',  @GUI_vessel_network2_OutputFcn, ...
                   'gui_LayoutFcn',  [] , ...
                   'gui_Callback',   []);
if nargin && ischar(varargin{1})
    gui_State.gui_Callback = str2func(varargin{1});
end

if nargout
    [varargout{1:nargout}] = gui_mainfcn(gui_State, varargin{:});
else
    gui_mainfcn(gui_State, varargin{:});
end
% End initialization code - DO NOT EDIT


% --- Executes just before GUI_vessel_network2 is made visible.
function GUI_vessel_network2_OpeningFcn(hObject, eventdata, handles, varargin)
% This function has no output args, see OutputFcn.
% hObject    handle to figure
% eventdata  reserved - to be defined in a future version of MATLAB
% handles    structure with handles and user data (see GUIDATA)
% varargin   command line arguments to GUI_vessel_network2 (see VARARGIN)

% Choose default command line output for GUI_vessel_network2
handles.output = hObject;

% Update handles structure
guidata(hObject, handles);

% UIWAIT makes GUI_vessel_network2 wait for user response (see UIRESUME)
% uiwait(handles.figure1);


% --- Outputs from this function are returned to the command line.
function varargout = GUI_vessel_network2_OutputFcn(hObject, eventdata, handles) 
% varargout  cell array for returning output args (see VARARGOUT);
% hObject    handle to figure
% eventdata  reserved - to be defined in a future version of MATLAB
% handles    structure with handles and user data (see GUIDATA)

% Get default command line output from handles structure
varargout{1} = handles.output;

% ================================= %
% ####### CREATE FUNCTIONS: ####### %
% ================================= %

% --- Executes during object creation, after setting all properties.
function file_number_text_CreateFcn(hObject, eventdata, handles)
% hObject    handle to file_number_text (see GCBO)
% eventdata  reserved - to be defined in a future version of MATLAB
% handles    empty - handles not created until after all CreateFcns called

% Hint: edit controls usually have a white background on Windows.
%       See ISPC and COMPUTER.
if ispc && isequal(get(hObject,'BackgroundColor'), get(0,'defaultUicontrolBackgroundColor'))
    set(hObject,'BackgroundColor','white');
end

% --- Executes during object creation, after setting all properties.
function thresh_result_CreateFcn(hObject, eventdata, handles)
% hObject    handle to thresh_result (see GCBO)
% eventdata  reserved - to be defined in a future version of MATLAB
% handles    empty - handles not created until after all CreateFcns called

% Hint: edit controls usually have a white background on Windows.
%       See ISPC and COMPUTER.
if ispc && isequal(get(hObject,'BackgroundColor'), get(0,'defaultUicontrolBackgroundColor'))
    set(hObject,'BackgroundColor','white');
end


% --- Executes during object creation, after setting all properties.
function pixel_thresh_value_CreateFcn(hObject, eventdata, handles)
% hObject    handle to pixel_thresh_value (see GCBO)
% eventdata  reserved - to be defined in a future version of MATLAB
% handles    empty - handles not created until after all CreateFcns called

% Hint: edit controls usually have a white background on Windows.
%       See ISPC and COMPUTER.
if ispc && isequal(get(hObject,'BackgroundColor'), get(0,'defaultUicontrolBackgroundColor'))
    set(hObject,'BackgroundColor','white');
end


% --- Executes during object creation, after setting all properties.
function pore_thresh_value_CreateFcn(hObject, eventdata, handles)
% hObject    handle to pore_thresh_value (see GCBO)
% eventdata  reserved - to be defined in a future version of MATLAB
% handles    empty - handles not created until after all CreateFcns called

% Hint: edit controls usually have a white background on Windows.
%       See ISPC and COMPUTER.
if ispc && isequal(get(hObject,'BackgroundColor'), get(0,'defaultUicontrolBackgroundColor'))
    set(hObject,'BackgroundColor','white');
end


% --- Executes during object creation, after setting all properties.
function ecc_thresh_value_CreateFcn(hObject, eventdata, handles)
% hObject    handle to ecc_thresh_value (see GCBO)
% eventdata  reserved - to be defined in a future version of MATLAB
% handles    empty - handles not created until after all CreateFcns called

% Hint: edit controls usually have a white background on Windows.
%       See ISPC and COMPUTER.
if ispc && isequal(get(hObject,'BackgroundColor'), get(0,'defaultUicontrolBackgroundColor'))
    set(hObject,'BackgroundColor','white');
end


% --- Executes during object creation, after setting all properties.
function positions_list_CreateFcn(hObject, eventdata, handles)
% hObject    handle to positions_list (see GCBO)
% eventdata  reserved - to be defined in a future version of MATLAB
% handles    empty - handles not created until after all CreateFcns called

% Hint: listbox controls usually have a white background on Windows.
%       See ISPC and COMPUTER.
if ispc && isequal(get(hObject,'BackgroundColor'), get(0,'defaultUicontrolBackgroundColor'))
    set(hObject,'BackgroundColor','white');
end

% --- Executes during object creation, after setting all properties.
function selected_regions_list_CreateFcn(hObject, eventdata, handles)
% hObject    handle to selected_regions_list (see GCBO)
% eventdata  reserved - to be defined in a future version of MATLAB
% handles    empty - handles not created until after all CreateFcns called

% Hint: listbox controls usually have a white background on Windows.
%       See ISPC and COMPUTER.
if ispc && isequal(get(hObject,'BackgroundColor'), get(0,'defaultUicontrolBackgroundColor'))
    set(hObject,'BackgroundColor','white');
end


% --- Executes during object creation, after setting all properties.
function filename_text_CreateFcn(hObject, eventdata, handles)
% hObject    handle to filename_text (see GCBO)
% eventdata  reserved - to be defined in a future version of MATLAB
% handles    empty - handles not created until after all CreateFcns called

% Hint: edit controls usually have a white background on Windows.
%       See ISPC and COMPUTER.
if ispc && isequal(get(hObject,'BackgroundColor'), get(0,'defaultUicontrolBackgroundColor'))
    set(hObject,'BackgroundColor','white');
end


% --- Executes during object creation, after setting all properties.
function vessel_area_result_CreateFcn(hObject, eventdata, handles)
% hObject    handle to vessel_area_result (see GCBO)
% eventdata  reserved - to be defined in a future version of MATLAB
% handles    empty - handles not created until after all CreateFcns called

% Hint: edit controls usually have a white background on Windows.
%       See ISPC and COMPUTER.
if ispc && isequal(get(hObject,'BackgroundColor'), get(0,'defaultUicontrolBackgroundColor'))
    set(hObject,'BackgroundColor','white');
end


% --- Executes during object creation, after setting all properties.
function vessel_density_result_CreateFcn(hObject, eventdata, handles)
% hObject    handle to vessel_density_result (see GCBO)
% eventdata  reserved - to be defined in a future version of MATLAB
% handles    empty - handles not created until after all CreateFcns called

% Hint: edit controls usually have a white background on Windows.
%       See ISPC and COMPUTER.
if ispc && isequal(get(hObject,'BackgroundColor'), get(0,'defaultUicontrolBackgroundColor'))
    set(hObject,'BackgroundColor','white');
end


% ============================= %
% ##### Unused Callbacks: ##### %
% ============================= %

function filename_text_Callback(hObject, eventdata, handles)
% hObject    handle to filename_text (see GCBO)
% eventdata  reserved - to be defined in a future version of MATLAB
% handles    structure with handles and user data (see GUIDATA)

% Hints: get(hObject,'String') returns contents of filename_text as text
%        str2double(get(hObject,'String')) returns contents of filename_text as a double


function thresh_result_Callback(hObject, eventdata, handles)
% hObject    handle to thresh_result (see GCBO)
% eventdata  reserved - to be defined in a future version of MATLAB
% handles    structure with handles and user data (see GUIDATA)

% Hints: get(hObject,'String') returns contents of thresh_result as text
%        str2double(get(hObject,'String')) returns contents of thresh_result as a double


function pixel_thresh_value_Callback(hObject, eventdata, handles)
% hObject    handle to pixel_thresh_value (see GCBO)
% eventdata  reserved - to be defined in a future version of MATLAB
% handles    structure with handles and user data (see GUIDATA)

% Hints: get(hObject,'String') returns contents of pixel_thresh_value as text
%        str2double(get(hObject,'String')) returns contents of pixel_thresh_value as a double

function pore_thresh_value_Callback(hObject, eventdata, handles)
% hObject    handle to pore_thresh_value (see GCBO)
% eventdata  reserved - to be defined in a future version of MATLAB
% handles    structure with handles and user data (see GUIDATA)

% Hints: get(hObject,'String') returns contents of pore_thresh_value as text
%        str2double(get(hObject,'String')) returns contents of pore_thresh_value as a double


function ecc_thresh_value_Callback(hObject, eventdata, handles)
% hObject    handle to ecc_thresh_value (see GCBO)
% eventdata  reserved - to be defined in a future version of MATLAB
% handles    structure with handles and user data (see GUIDATA)

% Hints: get(hObject,'String') returns contents of ecc_thresh_value as text
%        str2double(get(hObject,'String')) returns contents of ecc_thresh_value as a double

 

function vessel_area_result_Callback(hObject, eventdata, handles)
% hObject    handle to vessel_area_result (see GCBO)
% eventdata  reserved - to be defined in a future version of MATLAB
% handles    structure with handles and user data (see GUIDATA)

% Hints: get(hObject,'String') returns contents of vessel_area_result as text
%        str2double(get(hObject,'String')) returns contents of vessel_area_result as a double


 

function vessel_density_result_Callback(hObject, eventdata, handles)
% hObject    handle to vessel_density_result (see GCBO)
% eventdata  reserved - to be defined in a future version of MATLAB
% handles    structure with handles and user data (see GUIDATA)

% Hints: get(hObject,'String') returns contents of vessel_density_result as text
%        str2double(get(hObject,'String')) returns contents of vessel_density_result as a double


% ============================= %
% ##### Inbuilt-Functions: ##### %
% ============================= %


function [img_height, img_width, img_thresholded] = update_view_new_thresh(handles)
    i_file       = str2double(get(handles.file_number_text,'String'));
    file_name    = handles.files(i_file).name;

    set(handles.filename_text,'String',file_name);

    img = imread(file_name);
    img = img(:,:,1);
    img_height = size(img,1);
    img_width  = size(img,2);
    
   % handles.img_height(i_file) = img_height;
    %handles.img_width(i_file) = img_width;
        %particle_pos_list = handles.particle_pos_list{i_file};
    %set(handles.positions_list,'String',particle_pos_list);
        
    thresh = str2double(get(handles.thresh_result,'String'));
    img = imgaussfilt(img,2);
    img_bw = imbinarize(img,thresh); 
    img_thresholded = img.*uint8(img_bw);
    
    axes(handles.Thresholded_image);
    imshow(imadjust(img_thresholded));
    drawnow;
   

    
    function update_view(handles)
    i_file       = str2double(get(handles.file_number_text,'String'));
    file_name    = handles.files(i_file).name;

    set(handles.filename_text,'String',file_name);

    %img        = imread(file_name);
    %img_height = size(img,1);
    %img_width  = size(img,2);

    particle_pos_list = handles.particle_pos_list{i_file};
    temp_list         = handles.temp_list{i_file};
    regions_list      = handles.regions_list{i_file};
    selected_regions_points = handles.selected_regions_points{i_file};
    set(handles.positions_list,'String',particle_pos_list);
    set(handles.selected_regions_list,'String', regions_list);

%     axes(handles.Image);
%     imshow(imadjust(img));
%     drawnow;
       
   % ulex_thresh = str2double(get(handles.thresh_result,'String'));
   
   % img_bw = imbinarize(img,ulex_thresh/2^16); 
    img_detected_vessels = handles.img_detected_vessels{1,i_file};%img.*uint16(img_bw);
    
    axes(handles.Thresholded_image);
    imshow(imadjust(img_detected_vessels));
    drawnow;
    hold on
    if length(temp_list) ~= 0
    plot(temp_list(:,2),temp_list(:,1),'+r','LineWidth',1,'MarkerSize', 30)
    end
    
    if strcmp(regions_list(1),'') == 0
        for k = 1:length(regions_list)
            xk = selected_regions_points{k}(:,1);
            yk = selected_regions_points{k}(:,2);
            axes(handles.Thresholded_image);
            hold on
            plot(xk, yk,'r--','LineWidth',1,'MarkerSize', 30)
        end       
    end
       

       
    
function update_view_new_file(handles)
    i_file           = str2double(get(handles.file_number_text,'String'));
    file_name        = handles.files(i_file).name;
    threshold        = handles.threshold(i_file);

    set(handles.filename_text,'String',file_name);
    set(handles.thresh_result,'String',threshold);
    
    particle_pos_list = handles.particle_pos_list{i_file};
    %temp_list         = handles.temp_list{i_file};
    set(handles.positions_list,'String',particle_pos_list);
    img = imread(file_name);
    img = img(:,:,1);
    img_height = size(img,1);
    img_width  = size(img,2);
    
    handles.img_height(i_file) = img_height;
    handles.img_width(i_file)  = img_width;

    axes(handles.Image);
    imshow(imadjust(img));
    drawnow;
    
    axes(handles.Thresholded_image)
    cla reset
    
    axes(handles.Skeleton_image)
    cla reset
    


% ============================= %
% ##### CALLBACKS: ##### %
% ============================= %

% --- Executes on button press in read_in_button.
function read_in_button_Callback(hObject, eventdata, handles)
% hObject    handle to read_in_button (see GCBO)
% eventdata  reserved - to be defined in a future version of MATLAB
% handles    structure with handles and user data (see GUIDATA)
    % disable interface:
        handles.active = 1;
       % update_visibility(handles);
        set(handles.filename_text,'BackgroundColor',[1,0.6,0]);
        drawnow;

    % select the file to load
        [file_name, path_name] = uigetfile('*.*');  % opens file browser upon clicking the button

    % find all files with same file type, and channel:
        files         = dir(['*.tif']); % second wildcard to read in both img0 and img1
        handles.files = files;
        N_files       = length(files);

    % adjust file info text:
        set(handles.filename_text,'String',file_name);
        set(handles.file_number_text,'String','1');
        set(handles.N_files_text,'String',num2str(N_files));

         for i_file = 1:N_files
             handles.particle_pos_list{i_file}       = cellstr('');
             handles.temp_list{i_file}               = [];
             handles.threshold(i_file)               = 0;             
             handles.regions_list{i_file}            = cellstr('');
             handles.selected_regions{i_file}        = [];
             handles.selected_regions_points{i_file} = [];
             handles.temp_selected_region{i_file}    = [];
             handles.number_sel_regions(i_file)      = 0;             
             handles.img_thresholded{i_file}         = [];
             handles.img_height(i_file)              = 0;
             handles.img_width(i_file)               = 0;
             handles.pore_threshold(i_file)          = 0;
             handles.ecc_threshold(i_file)           = 0;
             handles.pixel_threshold(i_file)         = 0;
             handles.img_detected_vessels{i_file}    = [];
             handles.vessel_are(i_file)              = 0;
             handles.vessel_density(i_file)          = 0;
             handles.diameters{i_file}               = [];
             handles.diameter_img{i_file}            = [];
             handles.mean_vessel_diameters{i_file}   = [];
             handles.max_vessel_diameters{i_file}    = [];
         end

    % enable interface again:
        set(handles.filename_text,'BackgroundColor',[0,1,0]); % green
        handles.active = 0;
        update_view_new_file(handles);
        guidata(hObject, handles);

        
function file_number_text_Callback(hObject, eventdata, handles)
% hObject    handle to file_number_text (see GCBO)
% eventdata  reserved - to be defined in a future version of MATLAB
% handles    structure with handles and user data (see GUIDATA)

% Hints: get(hObject,'String') returns contents of file_number_text as text
%        str2double(get(hObject,'String')) returns contents of file_number_text as a double
    i_file  = str2num(get(handles.file_number_text,'String'));
    N_files = str2num(get(handles.N_files_text,'String'));
    if i_file < 1
        i_file = 1;
    elseif i_file > N_files
        i_file = N_files;
    end
    set(handles.filename_text,'String',handles.files(i_file).name);
    set(handles.file_number_text,'String',num2str(i_file));
    set(handles.positions_list,'Value',1);
   % update_view_new_file(handles)
    guidata(hObject, handles);

% --- Executes on button press in prev_file_button.
function prev_file_button_Callback(hObject, eventdata, handles)
% hObject    handle to prev_file_button (see GCBO)
% eventdata  reserved - to be defined in a future version of MATLAB
% handles    structure with handles and user data (see GUIDATA)
    i_file  = str2num(get(handles.file_number_text,'String'));

    if i_file ~= 1
        i_file = i_file - 1;
        set(handles.file_number_text,'String',num2str(i_file));
        file_number_text_Callback(hObject, eventdata, handles)
    end

% --- Executes on button press in next_file_button.
function next_file_button_Callback(hObject, eventdata, handles)
% hObject    handle to next_file_button (see GCBO)
% eventdata  reserved - to be defined in a future version of MATLAB
% handles    structure with handles and user data (see GUIDATA)
    i_file  = str2num(get(handles.file_number_text,'String'));
    N_files = str2num(get(handles.N_files_text,'String'));

    if i_file ~= N_files
        i_file = i_file + 1;
        set(handles.file_number_text,'String',num2str(i_file));
       % adjust_frame_slider(handles);
        file_number_text_Callback(hObject, eventdata, handles)
    end


% --- Executes on button press in load_button.
function load_button_Callback(hObject, eventdata, handles)
% hObject    handle to load_button (see GCBO)
% eventdata  reserved - to be defined in a future version of MATLAB
% handles    structure with handles and user data (see GUIDATA)
    handles = guidata(hObject);
    file_name = get(handles.filename_text,'String');
    if exist([file_name(1:end-4) '_threshold_and_positions_to_delete.mat'],'file') == 2
        load([file_name(1:end-4) '_threshold_and_positions_to_delete'])
        handles.particle_pos_list = pl;
        set(handles.positions_list,'String', pl);
        set(handles.thresh_result,'String',thresh);
        set(handles.ecc_thresh_value,'String',thresh);
        set(handles.ecc_thresh_value,'String',ecc_thresh);
        set(handles.pore_thresh_value,'String',pore_thresh);
        set(handles.pixel_thresh_value,'String',pixel_thresh);
    else
      disp('threshold_and_positions_to_delete.mat does not exist');
    end
    guidata(hObject,handles);
    %update_view(handles);


% --- Executes on button press in save_button.
function save_button_Callback(hObject, eventdata, handles)
% hObject    handle to save_button (see GCBO)
% eventdata  reserved - to be defined in a future version of MATLAB
% handles    structure with handles and user data (see GUIDATA)
    i_file                = str2double( get(handles.file_number_text,'String')  );
    pl                    = handles.particle_pos_list{i_file};
    rl                    = handles.selected_regions{i_file};
    thresh                = str2num(get(handles.thresh_result,'String'));
    ecc_thresh            = str2num(get(handles.ecc_thresh_value,'String'));
    pixel_thresh          = str2num(get(handles.pixel_thresh_value,'String'));
    pore_thresh           = str2num(get(handles.pore_thresh_value,'String'));
    vessel_area           = handles.vessel_area(i_file);
    vessel_density        = handles.vessel_density(i_file);
    diameters             = handles.diameters{i_file};
    mean_vessel_diameters = handles.mean_vessel_diameters{i_file};
    max_vessel_diameters  = handles.max_vessel_diameters{i_file};
    file_name = get(handles.filename_text,'String');
    save([file_name(1:end-4) '_threshold_and_positions_to_delete'], 'pl','rl','thresh', 'ecc_thresh','pixel_thresh', 'pore_thresh','vessel_area', 'vessel_density', 'diameters', 'mean_vessel_diameters', 'max_vessel_diameters')

    
% --- Executes on button press in calculate_button.
function calculate_button_Callback(hObject, eventdata, handles)
% hObject    handle to calculate_button (see GCBO)
% eventdata  reserved - to be defined in a future version of MATLAB
% handles    structure with handles and user data (see GUIDATA)
    i_file       = str2double(get(handles.file_number_text,'String'));
    file_name    = handles.files(i_file).name;

    set(handles.filename_text,'String',file_name);

    img = imread(file_name);
    img = img(:,:,1);
    img_height = size(img,1);
    img_width  = size(img,2);
    handles.img_height(i_file) = img_height;
    handles.img_width(i_file)  = img_width;

    axes(handles.Image);
    imshow(imadjust(img));
    drawnow;
    
    thresh = graythresh(img);
    img_bw = imbinarize(img,thresh);    
    set(handles.thresh_result,'String', num2str(thresh));
    img_thresholded  = img.*uint8(img_bw);
    handles.img_thresholded{i_file} = img_thresholded;
    
    axes(handles.Thresholded_image);
    imshow(imadjust(img_thresholded));
    drawnow;

    
% --- Executes on button press in apply_thresholds.
function apply_thresholds_Callback(hObject, eventdata, handles)
% hObject    handle to apply_thresholds (see GCBO)
% eventdata  reserved - to be defined in a future version of MATLAB
% handles    structure with handles and user data (see GUIDATA)
    i_file       = str2double(get(handles.file_number_text,'String'));
    file_name    = handles.files(i_file).name;

    set(handles.filename_text,'String',file_name);

    img = imread(file_name);
    img = img(:,:,1);
    img_height = size(img,1);
    img_width  = size(img,2);
        
    thresh = str2double(get(handles.thresh_result,'String'));
    ecc_thresh = str2double(get(handles.ecc_thresh_value,'String'));
    pixel_thresh = str2double(get(handles.pixel_thresh_value,'String'));
    pore_thresh = str2double(get(handles.pore_thresh_value,'String'));
   
    img = imgaussfilt(img,2);
    img_bw = imbinarize(img,thresh); 
    img_thresholded = img.*uint8(img_bw);
    
   % img_cr       = bwconncomp(img_thresholded); % find connected regions
    img_cr       = bwconncomp(img_bw);
    numPixels    = cellfun(@numel,img_cr.PixelIdxList);
    eccentricity = regionprops(img_cr,'Eccentricity');
    Euler        = regionprops(img_cr,'Eulernumber');          
    ecc          = struct2cell(eccentricity);
    pores        = struct2cell(Euler);
    
    img_detected_vessels = zeros(img_height, img_width);
    for j = 1:img_cr.NumObjects
         if numPixels(j) > pixel_thresh && ecc{1,j} >= ecc_thresh && pores{1,j} <= pore_thresh %
            img_detected_vessels(img_cr.PixelIdxList{j}) = 1;
         end
    end
     
    axes(handles.Thresholded_image);
    imshow(imadjust(img_detected_vessels));
    drawnow;

    handles.img_thresholded{i_file} = img_thresholded;
    handles.img_detected_vessels{i_file} = img_detected_vessels;
    handles.img_height(i_file) = img_height;
    handles.img_width(i_file) = img_width;
    guidata(hObject, handles)

    
    
% --- Executes on selection change in positions_list.
function positions_list_Callback(hObject, eventdata, handles)
% hObject    handle to positions_list (see GCBO)
% eventdata  reserved - to be defined in a future version of MATLAB
% handles    structure with handles and user data (see GUIDATA)

% Hints: contents = cellstr(get(hObject,'String')) returns positions_list contents as cell array
%        contents{get(hObject,'Value')} returns selected item from positions_list
    entry_number      = get(hObject,'Value');
    particle_pos_list = cellstr(get(hObject,'String'));
    i_file    = str2double( get(handles.file_number_text,'String')  );
    temp_list = handles.temp_list{i_file};
    if length(particle_pos_list{1}) > 1                     % if there's nothing stored, the first entry will be {''} (--> length 1)
        pos_string = particle_pos_list{entry_number};
        pos_n      = str2double(pos_string(1:4));
        pos_m      = str2double(pos_string(8:12));

        axes(handles.Thresholded_image);
        hold on
        plot(pos_n,pos_m,'g+','LineWidth',1,'MarkerSize', 30)
        hold off
    end


% --- Executes on button press in mark_regions_to_delete_button.
function mark_regions_to_delete_button_Callback(hObject, eventdata, handles)
% hObject    handle to mark_regions_to_delete_button (see GCBO)
% eventdata  reserved - to be defined in a future version of MATLAB
% handles    structure with handles and user data (see GUIDATA)
    i_file    = str2double( get(handles.file_number_text,'String')  );
    file_name = get(handles.filename_text,'String');
    thresh = str2num(get(handles.thresh_result,'String'));

    img_thresholded = handles.img_thresholded{1,i_file};
    
    img_height = handles.img_height(i_file);
    img_width  = handles.img_width(i_file);
   % precision  = '*uint8';
    temp_list = handles.temp_list{i_file};

    axes(handles.Thresholded_image);
    hold on
    [x,y] = ginput(1);
   
    m = round(y);
    n = round(x);

    %imshow(imadjust(img_thresholded)+uint8(img_marked_objects));
   % plot(x,y,'+r','LineWidth',1,'MarkerSize', 30)
   % hold off
       
    particle_pos_list = handles.particle_pos_list{i_file};
    temp_list         = handles.temp_list{i_file};
    particle_pos_list = [particle_pos_list; sprintf('%4.4d | %4.4d ', n, m)];
    temp_list = [temp_list;[m,n]];
    if length(particle_pos_list{1}) == 0
        particle_pos_list(1) = [];
    end
    set(handles.positions_list,'String',particle_pos_list);
    
    axes(handles.Thresholded_image);
    hold on
    if length(temp_list) ~= 0
    plot(temp_list(:,2),temp_list(:,1),'+r','LineWidth',1,'MarkerSize', 30)
    end
    
    handles.particle_pos_list{i_file} = particle_pos_list;
    handles.temp_list{i_file} = temp_list;
    guidata(hObject, handles);

% --- Executes on button press in delete_button.
function delete_button_Callback(hObject, eventdata, handles)
% hObject    handle to delete_button (see GCBO)
% eventdata  reserved - to be defined in a future version of MATLAB
% handles    structure with handles and user data (see GUIDATA)

    i_file            = str2double(get(handles.file_number_text,'String'));
    particle_pos_list = handles.particle_pos_list{i_file};
    temp_list         = handles.temp_list{i_file}; 
    pos_number  = get(handles.positions_list,'Value');

    particle_pos_list(pos_number) = [];
    temp_list(pos_number,:) = [];
    if length(particle_pos_list) == 0
        particle_pos_list = {''};
    end
    handles.particle_pos_list{i_file} = particle_pos_list;
    handles.temp_list{i_file}         = temp_list;
    guidata(hObject, handles);
    set(handles.positions_list,'Value',1);
    set(handles.positions_list,'String',particle_pos_list);
    
    axes(handles.Thresholded_image);
    
    try img_detected_vessels = handles.img_detected_vessels{i_file}
        imshow(imadjust(img_detected_vessels));
    catch img_thesholded = handles.img_thresholded{i_file}
        imshow(imadjust(img_thresholded));
    end
    drawnow;
    hold on
    if length(temp_list) ~= 0
    plot(temp_list(:,2),temp_list(:,1),'+r','LineWidth',1,'MarkerSize', 30)
    end
    
% --- Executes on selection change in selected_regions_list.
function selected_regions_list_Callback(hObject, eventdata, handles)
% hObject    handle to selected_regions_list (see GCBO)
% eventdata  reserved - to be defined in a future version of MATLAB
% handles    structure with handles and user data (see GUIDATA)

% Hints: contents = cellstr(get(hObject,'String')) returns selected_regions_list contents as cell array
%        contents{get(hObject,'Value')} returns selected item from selected_regions_list
    i_file  = str2double(get(handles.file_number_text,'String'));       
    entry_number_region = get(hObject,'Value');
    selected_regions_points = handles.selected_regions_points{i_file};
    regions_list = handles.regions_list{i_file};

    if length(selected_regions_points{1}) > 0 
        for j = 1:length(regions_list)
            xj = selected_regions_points{j}(:,1);
            yj = selected_regions_points{j}(:,2);
            axes(handles.Thresholded_image);
            hold on
            plot(xj, yj,'r--','LineWidth',1,'MarkerSize', 30)
        end       
        hold on 
        xi = selected_regions_points{entry_number_region}(:,1);
        yi = selected_regions_points{entry_number_region}(:,2);
        plot(xi,yi,'g--','LineWidth',1,'MarkerSize', 30)
        hold off
    end


% --- Executes on button press in draw_regions_button.
function draw_regions_button_Callback(hObject, eventdata, handles)
% hObject    handle to draw_regions_button (see GCBO)
% eventdata  reserved - to be defined in a future version of MATLAB
% handles    structure with handles and user data (see GUIDATA)
    i_file  = str2double(get(handles.file_number_text,'String'));   
    regions_list = handles.regions_list{i_file};
    selected_regions = handles.selected_regions{i_file};
    selected_regions_points = handles.selected_regions_points{i_file};
    temp_selected_region = handles.temp_selected_region{i_file};
    number_sel_regions = handles.number_sel_regions(i_file);
    entry = length(regions_list) + 1;
    [selected_region,xi,yi]  = roipoly();
    
    
    if strcmp(regions_list(1),'') == 1
        selected_regions_points{1} = [xi,yi];
        regions_list = [regions_list; sprintf(['region 1'])];
        temp_selected_region{1} = selected_region;
    else regions_list = [regions_list; sprintf(['region ' num2str(entry)])];
        selected_regions_points{entry} = [xi,yi];
        temp_selected_region{entry} = selected_region;
        number_sel_regions = entry;
    end
    
    if length(selected_regions) == 0
    selected_regions = selected_region; 
    else selected_regions = selected_regions + selected_region;
    end
    
    if length(regions_list{1}) == 0
        regions_list(1) = [];
    end
    set(handles.selected_regions_list,'String',regions_list);
    axes(handles.Thresholded_image);
    hold on
    plot(xi,yi,'r--','LineWidth',2,'MarkerSize',30);
    
    if strcmp(regions_list(1),'') == 1
        number_sel_regions = 0;
    end
    
    drawnow;
    handles.regions_list{i_file} = regions_list;
    handles.selected_regions{i_file} = selected_regions;
    handles.selected_regions_points{i_file} = selected_regions_points;
    handles.temp_selected_region{i_file} = temp_selected_region;
    handles.number_sel_regions(i_file) = number_sel_regions;
    guidata(hObject, handles)

% --- Executes on button press in delete_regions_button.
function delete_regions_button_Callback(hObject, eventdata, handles)
% hObject    handle to delete_regions_button (see GCBO)
% eventdata  reserved - to be defined in a future version of MATLAB
% handles    structure with handles and user data (see GUIDATA)
    i_file                  = str2double(get(handles.file_number_text,'String'));
    regions_list            = handles.regions_list{i_file};
    selected_regions        = handles.selected_regions{i_file};
    selected_regions_points = handles.selected_regions_points{i_file};
    temp_selected_region    = handles.temp_selected_region{i_file};
    %number_sel_regions      = handles.number_sel_regions{i_file};
    
    region_number  = get(handles.selected_regions_list,'Value');
    selected_region = temp_selected_region{region_number};

    regions_list(region_number) = [];
    selected_regions = selected_regions - selected_region;
    selected_regions_points{region_number} = [];
    handles.number_sel_regions = handles.number_sel_regions - 1;
    if length(regions_list) == 0
        regions_list = {''};
    end
    handles.regions_list{i_file} = regions_list;
    handles.selected_regions{i_file} = selected_regions;
    handles.selected_regions_points{i_file} = selected_regions_points;
    guidata(hObject, handles);
    %set(handles.regions_list,'Value',1);
    set(handles.selected_regions_list,'String',regions_list);

   update_view(handles);

% --- Executes on button press in set_threshold.
function set_threshold_Callback(hObject, eventdata, handles)
% hObject    handle to set_threshold (see GCBO)
% eventdata  reserved - to be defined in a future version of MATLAB
% handles    structure with handles and user data (see GUIDATA)
i_file      = str2double(get(handles.file_number_text,'String'));
thresh = str2double(get(handles.thresh_result,'String'));
handles.threshold(i_file) = thresh;
%set(handles.thresh_result,'String',num2str(thresh));
[img_height, img_width, img_thresholded] = update_view_new_thresh(handles);
handles.img_thresholded{i_file} = img_thresholded;
handles.img_height(i_file) = img_height;
handles.img_width(i_file) = img_width;
guidata(hObject, handles)


% --- Executes on button press in calculate_vessel_density.
function calculate_vessel_density_Callback(hObject, eventdata, handles)
% hObject    handle to calculate_vessel_density (see GCBO)
% eventdata  reserved - to be defined in a future version of MATLAB
% handles    structure with handles and user data (see GUIDATA)

 i_file     = str2double(get(handles.file_number_text,'String'));
 img_height = handles.img_height(i_file);
 img_width  = handles.img_width(i_file);
 img_detected_vessels = handles.img_detected_vessels{i_file};
 particle_pos_list = handles.particle_pos_list{i_file};
 regions           = handles.selected_regions{i_file};
       if length(particle_pos_list{1})>0  
         for f = 1:length(particle_pos_list)
            pos_str = particle_pos_list{f,1};
            index = strfind(pos_str,' | ');
            pos_x(f) = str2num(pos_str(1:index-1));
            pos_y(f) = str2num(pos_str(index+3:end-1));
            linindex(f) = sub2ind([img_height, img_width],pos_y(f), pos_x(f));
         end
         CC     = bwconncomp(img_detected_vessels);
        % pixels = regionprops(CC, 'PixelList');
          for l = 1:CC.NumObjects
              exist = [];
              compare = ismember(linindex,CC.PixelIdxList{l});%pixels(l).PixelList(:,:));
              exist = find(compare); 
              if length(exist)~= 0 %& length(row) ~= length(unique(row))
                 img_detected_vessels(CC.PixelIdxList{l}) = 0;
              end
          end
       end   
       
        try  img_detected_vessels = img_detected_vessels-regions;
        catch 
        end
%           selected_regions = rl{1};
%           selected_regions_contour = selected_regions.*double(img_bw);
%           img_detected_objects     = img_detected_objects+selected_regions_contour;
%           img_detected_objects(img_detected_objects == 2) = 1;
 
 
 vessel_area = nnz(img_detected_vessels);
 set(handles.vessel_area_result,'String',num2str(vessel_area));
 vessel_density = vessel_area/(img_height*img_width);
 set(handles.vessel_density_result,'String',num2str(vessel_density));
 handles.vessel_area(i_file) = vessel_area;
 handles.vessel_density(i_file) = vessel_density;
 
 axes(handles.Thresholded_image)
 imshow(img_detected_vessels)
 guidata(hObject, handles)


% --- Executes on button press in calculate_diameters_button.
function calculate_diameters_button_Callback(hObject, eventdata, handles)
% hObject    handle to calculate_diameters_button (see GCBO)
% eventdata  reserved - to be defined in a future version of MATLAB
% handles    structure with handles and user data (see GUIDATA)
    i_file     = str2double(get(handles.file_number_text,'String'));
    file_name  = get(handles.filename_text,'String');
    img_detected_vessels = handles.img_detected_vessels{i_file};

   % img = imread(file_name);
   % img = img(:,:,1);
    
    img_height = handles.img_height(i_file);
    img_width  = handles.img_width(i_file);
    
    particle_pos_list = handles.particle_pos_list{i_file};
    regions           = handles.selected_regions{i_file};
         
    if length(particle_pos_list{1}) >0
         for f = 1:length(particle_pos_list)
            pos_str = particle_pos_list{f,1};
            index = strfind(pos_str,' | ');
            pos_x(f) = str2num(pos_str(1:index-1));
            pos_y(f) = str2num(pos_str(index+3:end-1));
            linindex(f) = sub2ind([img_height, img_width],pos_y(f), pos_x(f));
         end
         CC     = bwconncomp(img_detected_vessels);
        % pixels = regionprops(CC, 'PixelList');
          for l = 1:CC.NumObjects
              exist = [];
              compare = ismember(linindex,CC.PixelIdxList{l});%pixels(l).PixelList(:,:));
              exist = find(compare); 
              if length(exist)~= 0 %& length(row) ~= length(unique(row))
                 img_detected_vessels(CC.PixelIdxList{l}) = 0;
              end
          end
    end
        try  img_detected_vessels = img_detected_vessels-regions;
        catch
        end
  
        
   % img_filt = imgaussfilt(img,3);
   % img_filt_vessels = img_filt.*uint8(img_detected_vessels);
   % img_filt_vessels_filled = imfill(img_filt_vessels,'holes');
    img_detected_vessels_filled = imfill(img_detected_vessels,'holes');
    
    %Ifilt = imgaussfilt(uint8(img_detected_vessels).*img,10);
    
    edt_img      = 2*bwdist(~img_detected_vessels_filled);
    skeleton_img = bwmorph(img_detected_vessels_filled, 'skel', inf);
    diameter_img = edt_img.*double(skeleton_img);
    
    img_detected_vessels_cr = bwconncomp(img_detected_vessels_filled);
    for k = 1:img_detected_vessels_cr.NumObjects
        img_detected_vessels_diam = diameter_img(img_detected_vessels_cr.PixelIdxList{k});
        mean_vessel_diameter(k)   = mean(mean(nonzeros(diameter_img(img_detected_vessels_cr.PixelIdxList{k}))));
        max_vessel_diameter(k)    = max(max(nonzeros(diameter_img(img_detected_vessels_cr.PixelIdxList{k}))));
        clear image_detected_vessels_diam;
    end
       
    axes(handles.Skeleton_image);
    imshow(diameter_img);

    diameters = diameter_img(:);
    diameters(diameters == 0) = [];
    
    handles.diameters{i_file} = diameters;
    handles.mean_vessel_diameters{i_file} = mean_vessel_diameter';
    handles.max_vessel_diameters{i_file} = max_vessel_diameter';
    handles.diameter_img{i_file} = diameter_img;
    guidata(hObject, handles)
    
    figure(1), 
    hist(diameters, 30);
    title('Histogram of all diameters');
    xlabel('diameter (pixel)');
    ylabel('counts');
    %daspect([1 1 1])
    %axis normal
  %  set(figure1, 'Position', [0 0 100 100]);
    
    
    figure(2), 
   hist(mean_vessel_diameter(mean_vessel_diameter~=0),20);
    title('Histogram of mean vessel diameters');
    xlabel('diameter (pixel)');
    ylabel('counts');
    %daspect([1 1 1])
    %axis equal
    
    figure(3),
    hist(max_vessel_diameter(mean_vessel_diameter~=0),20);
    title('Histogram of maximum vessel diameters');
    xlabel('diameter (pixel)');
    ylabel('counts');
    %daspect([1 1 1])
    %axis equal


function edit9_Callback(hObject, eventdata, handles)
% hObject    handle to edit9 (see GCBO)
% eventdata  reserved - to be defined in a future version of MATLAB
% handles    structure with handles and user data (see GUIDATA)

% Hints: get(hObject,'String') returns contents of edit9 as text
%        str2double(get(hObject,'String')) returns contents of edit9 as a double


% --- Executes during object creation, after setting all properties.
function edit9_CreateFcn(hObject, eventdata, handles)
% hObject    handle to edit9 (see GCBO)
% eventdata  reserved - to be defined in a future version of MATLAB
% handles    empty - handles not created until after all CreateFcns called

% Hint: edit controls usually have a white background on Windows.
%       See ISPC and COMPUTER.
if ispc && isequal(get(hObject,'BackgroundColor'), get(0,'defaultUicontrolBackgroundColor'))
    set(hObject,'BackgroundColor','white');
end


% --- Executes on button press in save_det_vessels_image.
function save_det_vessels_image_Callback(hObject, eventdata, handles)
% hObject    handle to save_det_vessels_image (see GCBO)
% eventdata  reserved - to be defined in a future version of MATLAB
% handles    structure with handles and user data (see GUIDATA)
i_file     = str2double(get(handles.file_number_text,'String'));
file_name  = get(handles.filename_text,'String');
img_detected_vessels = handles.img_detected_vessels{i_file};

img_height = handles.img_height(i_file);
img_width  = handles.img_width(i_file);

img = imread(file_name);
img = img(:,:,1);

img_det_vessels = uint8(img_detected_vessels).*img;
img_det_vessels_red = uint8(cat(3,img_det_vessels,zeros(img_height,img_width),zeros(img_height,img_width)));
    
figure(4), 
imshow(img_det_vessels_red)
picturename = sprintf([file_name(1:end-4) '_detected_vessels']);
saveas(gcf, picturename,'fig');


% --- Executes on button press in save_skel_image.
function save_skel_image_Callback(hObject, eventdata, handles)
% hObject    handle to save_skel_image (see GCBO)
% eventdata  reserved - to be defined in a future version of MATLAB
% handles    structure with handles and user data (see GUIDATA)
i_file     = str2double(get(handles.file_number_text,'String'));
file_name  = get(handles.filename_text,'String');
diameter_img = handles.diameter_img{i_file};
    
figure(5), 
imshow(diameter_img)
picturename = sprintf([file_name(1:end-4) '_diameter_image']);
saveas(gcf, picturename,'fig');
