# Supplementary material for: Differential functional roles of fibroblasts and pericytes in the formation of tissue-engineered microvascular networks in vitro
Source: NPJ Regen Med. 2020 Jan 6;5:1. doi: 10.1038/s41536-019-0086-3 (PMC6944695; doi:10.1038/s41536-019-0086-3)
Supplement: Supplementary file 7 — Supplementary Data 4 [file 41536_2019_86_MOESM7_ESM.txt]

clear all 
close all

images = dir('Microfluidic Device Example - d7D2 cut.tif');

thresh       = 0.1;
pixel_thresh = 50;
ecc_thresh   = 0.4; % exclude round structures ("0" is circular shape, "1" is elongated)
pore_thresh  = 1;   % 1 is the maximum (pores = 1-#holes)

for i = 1:length(images)
    
    img_name   = images(i).name;
    img        = imread(img_name);     % load in image (4 channels)
    img        = img(:,:,1);           % only take first channel 
    img_height = size(img,1);
    img_width  = size(img,2);
    
    img = imgaussfilt(img,2);
    
    figure(1), 
    imshow(img)
    
    %thresh = graythresh(img);   
    
    img_bw = imbinarize(img,thresh);
   % img_bw_filled = imfill(img_bw,'holes');
    
  
    img_cr       = bwconncomp(img_bw); % find connected regions
    numPixels    = cellfun(@numel,img_cr.PixelIdxList);
    eccentricity = regionprops(img_cr,'Eccentricity');
    Euler        = regionprops(img_cr,'Eulernumber');          
    ecc          = struct2cell(eccentricity);
    pores        = struct2cell(Euler);
    
    img_detected_vessels = zeros(img_height, img_width);
    for j = 1:img_cr.NumObjects
         if numPixels(j) > pixel_thresh && ecc{1,j} >= ecc_thresh && pores{1,j} <= pore_thresh  %
            img_detected_vessels(img_cr.PixelIdxList{j}) = 1;
         end
    end
       
    edt_img      = 2*bwdist(~img_detected_vessels);
    skeleton_img = bwmorph(img_detected_vessels, 'skel', inf);
    diameter_img = edt_img.*double(skeleton_img);
    
    img_detected_vessels_cr = bwconncomp(img_detected_vessels);
    for k = 1:img_detected_vessels_cr.NumObjects
        img_detected_vessels_diam = diameter_img(img_detected_vessels_cr.PixelIdxList{k});
        mean_vessel_diameter(k)   = mean(mean(nonzeros(diameter_img(img_detected_vessels_cr.PixelIdxList{k}))));
        max_vessel_diameter(k)    = max(max(nonzeros(diameter_img(img_detected_vessels_cr.PixelIdxList{k}))));
        clear image_detected_vessels_diam;
    end
    
    figure(2), 
    imshow(img_detected_vessels)   
        
    figure(3)
    imshow(diameter_img);
       
    vessel_density = nnz(img_detected_vessels)/(img_height*img_width);

    diameters = diameter_img(:);
    diameters(diameters == 0) = [];
    
    figure(4), 
    hist(diameters, 30)
    
    figure(5), 
    hist(mean_vessel_diameter(mean_vessel_diameter~=0),20)
    
    figure(6)
    hist(max_vessel_diameter(mean_vessel_diameter~=0),10)

end
    
    
